# Supplementary material for: The genetic architecture of plasma kynurenine includes cardiometabolic disease mechanisms associated with the SH2B3 gene
Source: Sci Rep. 2021 Aug 2;11:15652. doi: 10.1038/s41598-021-95154-9 (PMC8329184; doi:10.1038/s41598-021-95154-9)
Supplement: Supplementary file 3 — Supplementary Information 3. [file 41598_2021_95154_MOESM3_ESM.xlsx]

## Sheet: Sheet1
Supplementary Table 2- Associations of the SH2B3 rs3184504 variant with phenotypes in BioVU and eMERGE data
Phenotype	Cases	Controls	Estimate	SD	P-value	FDR-P-value	Direction	Odds ratio	Negative Log P-value
Hypothyroidism NOS	12584	64969	0.2504	0.0315	1.85e-15	2.109e-12	++	1.28454	14.7328
Hypothyroidism	12036	64987	0.2277	0.0321	1.283e-12	7.3131e-10	++	1.25571	11.8918
Myocardial infarction	7744	54903	0.177	0.0409	1.491e-05	0.0056658	++	1.19363	4.82652
Fracture of lower limb	3205	68910	0.242	0.057	2.175e-05	0.005814	++	1.27379	4.66254
Hypertension	41692	35179	0.1097	0.0261	2.55e-05	0.005814	++	1.11594	4.59346
Essential hypertension	44224	35140	0.1046	0.0256	4.337e-05	0.00789369	++	1.11027	4.36281
Rheumatoid arthritis and other inflammatory polyarthropathies	3555	69979	0.2197	0.0541	4.847e-05	0.00789369	++	1.2457	4.31453
Fracture of neck of femur	1363	68315	0.3354	0.0859	9.413e-05	0.0122411	++	1.3985	4.02627
Atherosclerosis of the extremities	3299	58028	0.2208	0.0566	9.664e-05	0.0122411	++	1.24707	4.01484
Chronic hepatitis	425	65790	0.5968	0.1559	0.0001289	0.0146946	++	1.8163	3.88975
Splenomegaly	1015	65253	0.3827	0.1019	0.0001732	0.017632	++	1.46624	3.76145
Type 1 diabetes with renal manifestations	441	56499	0.5687	0.1521	0.0001856	0.017632	++	1.76597	3.73142
Acquired hypothyroidism	1300	64799	0.3273	0.088	0.0002011	0.0176349	++	1.38722	3.69659
Other CNS infection and poliomyelitis	469	85739	-0.5237	0.1453	0.0003124	0.0254383	--	0.592325	3.50529
Cirrhosis of liver without mention of alcohol	2485	63315	0.2408	0.0673	0.0003442	0.0261592	++	1.27227	3.46319
Osteoporosis NOS	7883	65167	0.143	0.0406	0.0004339	0.02831	++	1.15373	3.36261
Other venous embolism and thrombosis	5926	54625	0.1517	0.0432	0.0004389	0.02831	++	1.16381	3.35763
Peripheral vascular disease	5610	63460	0.1568	0.0447	0.000447	0.02831	++	1.16976	3.34969
Other chronic ischemic heart disease, unspecified	6624	53485	0.1556	0.0446	0.0004825	0.02895	++	1.16836	3.3165
Epistaxis or throat hemorrhage	1558	56458	-0.2692	0.0788	0.000638	0.034846	--	0.76399	3.19518
Atherosclerosis of native arteries of the extremities with ulceration or gangrene	749	58356	0.3812	0.1117	0.0006419	0.034846	++	1.46404	3.19253
Secondary malignant neoplasm	7902	64870	-0.1334	0.0394	0.0007007	0.036309	--	0.875115	3.15447
Congestive heart failure (CHF) NOS	9536	63634	0.1235	0.0366	0.0007461	0.0369806	++	1.13145	3.1272
Other alveolar and parietoalveolar pneumonopathy	845	57079	0.3597	0.1085	0.0009151	0.0428959	++	1.4329	3.03853
Rheumatoid arthritis	2885	70005	0.1973	0.0596	0.0009407	0.0428959	++	1.21811	3.02655
Chronic lymphocytic thyroiditis	1029	64611	0.326	0.0989	0.0009843	0.0431578	++	1.38542	3.00687
Hyperpotassemia	4681	55642	0.1594	0.0487	0.001056	0.0434014	++	1.17281	2.97634
Type 1 diabetes with ophthalmic manifestations	470	56286	0.4701	0.1437	0.001066	0.0434014	++	1.60015	2.97224
Idiopathic fibrosing alveolitis	494	56654	0.4599	0.1414	0.001146	0.0450497	++	1.58392	2.94082
Congestive heart failure; nonhypertensive	10153	63912	0.1154	0.0358	0.001277	0.048526	++	1.12232	2.89381
Senile osteoporosis	1350	62922	0.2865	0.0899	0.00143	0.0513356	++	1.33176	2.84466
Osteoporosis	7566	65268	0.1321	0.0414	0.001441	0.0513356	++	1.14122	2.84134
Arterial embolism and thrombosis	1154	63394	0.287	0.0908	0.001567	0.0527753	++	1.33242	2.80493
Disorder of skin and subcutaneous tissue NOS	6607	73941	-0.1289	0.0408	0.001574	0.0527753	--	0.879062	2.803
Hypertensive chronic kidney disease	6333	35236	0.1471	0.0469	0.001725	0.0549665	++	1.15847	2.76321
Liver abscess and sequelae of chronic liver disease	1801	63320	0.2455	0.0785	0.001774	0.0549665	++	1.27826	2.75105
Coronary atherosclerosis	18965	54398	0.0929	0.0297	0.001784	0.0549665	++	1.09735	2.74861
Cachexia	306	62603	0.5724	0.1839	0.001859	0.05577	++	1.77252	2.73072
Transient cerebral ischemia	4834	67766	0.1464	0.0476	0.002087	0.0610046	++	1.15766	2.68048
Chronic ulcer of leg or foot	2540	80175	0.1872	0.0615	0.002337	0.0666045	++	1.20587	2.63134
Complications of transplants and reattached limbs	1173	72026	0.2812	0.0937	0.002696	0.074962	++	1.32472	2.56928
Polycythemia, secondary	464	62275	0.4374	0.1468	0.002894	0.0785514	++	1.54868	2.5385
Atherosclerosis	5699	57792	0.1331	0.0451	0.003164	0.0817083	++	1.14236	2.49976
Peripheral vascular disease, unspecified	5232	59760	0.1378	0.0468	0.003214	0.0817083	++	1.14775	2.49295
Ischemic Heart Disease	19607	55610	0.0862	0.0293	0.00328	0.0817083	++	1.09002	2.48413
Fracture of ankle and foot	3100	68728	0.1678	0.0571	0.003297	0.0817083	++	1.1827	2.48188
Other acute and subacute forms of ischemic heart disease	350	53417	0.4797	0.1645	0.003535	0.0857426	++	1.61559	2.45161
Thyrotoxicosis with or without goiter	1697	64877	0.2222	0.0764	0.003629	0.0861887	++	1.24882	2.44021
Type 1 diabetes	3037	56682	0.1693	0.0588	0.003994	0.0920718	++	1.18448	2.39859
Cerebral artery occlusion, with cerebral infarction	3393	68037	0.1593	0.0554	0.004056	0.0920718	++	1.17269	2.3919
Disorders involving the immune mechanism	2706	78618	0.1755	0.0612	0.004119	0.0920718	++	1.19184	2.38521
Unstable angina (intermediate coronary syndrome)	3690	50651	0.1562	0.0555	0.00487	0.106765	++	1.16906	2.31247
Malignant neoplasm of rectum, rectosigmoid junction, and anus	1407	63478	-0.2461	0.0877	0.004996	0.107461	--	0.781844	2.30138
Portal hypertension	1224	63123	0.2653	0.0948	0.005146	0.108487	++	1.30382	2.28853
Anomalies of tooth position/malocclusion	313	77546	-0.507	0.1816	0.005234	0.108487	--	0.6023	2.28117
Complications of cardiac/vascular device, implant, and graft	2352	71913	0.1816	0.0656	0.005617	0.11258	++	1.19913	2.2505
Encounter for long-term (current) use of anticoagulants	7883	64846	0.106	0.0383	0.005629	0.11258	++	1.11182	2.24957
Cerebral atherosclerosis	528	62062	0.3773	0.1367	0.005776	0.113528	++	1.45834	2.23837
Migraine	4636	75814	-0.1312	0.0477	0.006007	0.116067	--	0.877042	2.22134
Secondary hypothyroidism	2150	64755	0.1945	0.071	0.006169	0.117211	++	1.2147	2.20979
Secondary malignant neoplasm of liver	2259	63417	-0.1921	0.0707	0.00655	0.119959	--	0.825224	2.18376
Bronchiectasis	953	63327	0.2715	0.0999	0.006601	0.119959	++	1.31193	2.18039
Bacterial pneumonia	1725	63336	0.2089	0.077	0.006649	0.119959	++	1.23232	2.17724
Cardiac complications, not elsewhere classified	524	63428	0.3706	0.1369	0.006812	0.119959	++	1.4486	2.16673
Chronic Kidney Disease, Stage III	6336	59975	0.1145	0.0423	0.006853	0.119959	++	1.12131	2.16412
Dentofacial anomalies, including malocclusion	358	77604	-0.4559	0.1689	0.006945	0.119959	--	0.633877	2.15833
Other abnormal blood chemistry	6012	73266	0.1115	0.0417	0.007512	0.127747	++	1.11795	2.12424
Obesity	13755	60188	-0.0798	0.0299	0.00762	0.127747	--	0.923301	2.11805
Pituitary hyperfunction	345	72874	-0.4444	0.1674	0.007929	0.129719	--	0.641209	2.10078
Intestinal disaccharidase deficiencies and disaccharide malabsorption	1287	84841	-0.2201	0.083	0.007976	0.129719	--	0.802439	2.09821
Abnormal function study of cardiovascular system	1780	63169	0.1955	0.0738	0.008079	0.129719	++	1.21592	2.09264
Phlebitis and thrombophlebitis	1592	54553	0.2032	0.0769	0.008219	0.130134	++	1.22532	2.08518
Acute pulmonary heart disease	2339	68142	0.1699	0.065	0.008997	0.13974	++	1.18519	2.0459
Other forms of chronic heart disease	4601	56679	0.1312	0.0504	0.009256	0.13974	++	1.1402	2.03358
Arterial embolism and thrombosis of lower extremity artery	520	63322	0.344	0.1323	0.009293	0.13974	++	1.41058	2.03184
Occlusion of cerebral arteries	2991	68320	0.1526	0.0587	0.009316	0.13974	++	1.16486	2.03077
Cancer of larynx	476	80180	-0.3941	0.1522	0.009615	0.142352	--	0.674287	2.01705
Benign neoplasm of colon	10469	65842	-0.0862	0.0335	0.01003	0.146592	--	0.917411	1.9987
Hypersomnia	897	61254	-0.2597	0.1015	0.01046	0.150942	--	0.771283	1.98047
Cerebral aneurysm	695	68707	-0.3046	0.1193	0.01071	0.152617	--	0.737418	1.97021
Esophageal bleeding (varices/hemorrhage)	1114	50108	0.2524	0.0992	0.01096	0.154252	++	1.28711	1.96019
Other specified osteoporosis	1354	65517	0.2264	0.0895	0.01141	0.158627	++	1.25408	1.94271
Stricture of artery	705	62607	0.2824	0.1129	0.01242	0.167373	++	1.32631	1.90588
Cholelithiasis	3713	77182	0.129	0.0517	0.01249	0.167373	++	1.13769	1.90344
Pneumonia	10092	63363	0.0861	0.0345	0.01251	0.167373	++	1.08992	1.90274
Gout	4243	78426	0.1241	0.0498	0.0127	0.167373	++	1.13213	1.8962
Cancer of esophagus	581	71518	-0.3375	0.1357	0.01286	0.167373	--	0.713552	1.89076
Secondary malignancy of lymph nodes	4145	63841	-0.1317	0.053	0.01292	0.167373	--	0.876604	1.88874
Autoimmune disease NEC	339	77490	0.3929	0.1591	0.01351	0.173049	++	1.48127	1.86934
Postinflammatory pulmonary fibrosis	1969	56724	0.1734	0.0704	0.01372	0.173787	++	1.18934	1.86265
Gangrene	371	86664	0.388	0.1606	0.01572	0.196932	++	1.47403	1.80355
Osteoporosis, osteopenia and pathological fracture	13633	65526	0.0777	0.0324	0.01639	0.19932	++	1.0808	1.78542
Fracture of tibia and fibula	1105	68892	0.2284	0.0953	0.01655	0.19932	++	1.25659	1.7812
Encounter for long-term (current) use of antibiotics	1901	83736	0.1845	0.077	0.0166	0.19932	++	1.20262	1.77989
Intestinal infection	1782	83065	0.1749	0.073	0.01661	0.19932	++	1.19113	1.77963
Pulmonary heart disease	5737	68122	0.1023	0.0432	0.01784	0.21185	++	1.10772	1.74861
Fracture of unspecified bones	4188	68493	0.1207	0.051	0.01803	0.211879	++	1.12829	1.744
Astigmatism	4722	72683	-0.1193	0.0506	0.01827	0.211879	--	0.887541	1.73826
Malignant neoplasm of female breast	2781	46647	-0.1613	0.0684	0.0184	0.211879	-?	0.851037	1.73518
Cardiogenic shock	666	83992	0.294	0.125	0.01871	0.213294	++	1.34178	1.72793
Heart failure with reduced EF [Systolic or combined heart failure]	4627	62668	0.1161	0.0496	0.0193	0.217842	++	1.12311	1.71444
Chronic thyroiditis	780	64290	0.2621	0.1122	0.0195	0.217941	++	1.29966	1.70997
Disorders of calcium/phosphorus metabolism	2203	75731	0.1556	0.0669	0.02005	0.221913	++	1.16836	1.69789
Overweight, obesity and other hyperalimentation	15386	60335	-0.066	0.0286	0.02107	0.228504	--	0.936131	1.67634
Fracture of patella	493	68411	0.3231	0.1402	0.02122	0.228504	++	1.3814	1.67325
Chemotherapy	7637	64878	-0.0921	0.0401	0.02151	0.228504	--	0.912014	1.66736
Psoriasis vulgaris	1656	63870	0.176	0.0766	0.02161	0.228504	++	1.19244	1.66535
Streptococcus infection	1498	71786	0.193	0.0841	0.02175	0.228504	++	1.21288	1.66254
Hemorrhagic disorder due to intrinsic circulating anticoagulants	449	65185	0.337	0.147	0.02191	0.228504	++	1.40074	1.65936
End stage renal disease	2239	60273	0.1567	0.0686	0.02229	0.228504	++	1.16964	1.65189
Hypertensive heart disease	4298	33333	0.1292	0.0567	0.02257	0.228504	++	1.13792	1.64647
Other inflammatory spondylopathies	1055	69911	0.2231	0.0978	0.0226	0.228504	++	1.24995	1.64589
Bariatric surgery	5699	77949	-0.098	0.043	0.02265	0.228504	--	0.906649	1.64493
Thyroiditis	1193	64912	0.2092	0.0921	0.02316	0.2316	++	1.23269	1.63526
Pathologic fracture	2053	64954	0.1599	0.0707	0.02383	0.23161	++	1.17339	1.62288
Hypertensive heart and/or renal disease	8264	35245	0.0974	0.0431	0.02392	0.23161	++	1.1023	1.62124
Atherosclerosis of native arteries of the extremities with intermittent claudication	2214	56074	0.1516	0.0672	0.02397	0.23161	++	1.16369	1.62033
Breast cancer [female]	2651	46614	-0.1574	0.0699	0.02425	0.23161	-?	0.854362	1.61529
Fracture of upper limb	3258	68935	0.1263	0.0561	0.02425	0.23161	++	1.13462	1.61529
Hypertrophy of breast (Gynecomastia)	764	70447	0.2503	0.1112	0.02438	0.23161	++	1.28441	1.61297
Diseases of the oral soft tissues, excluding lesions specific for gingiva and tongue	2310	79396	-0.1459	0.0651	0.02503	0.233839	--	0.864244	1.60154
Chronic renal failure [CKD]	9333	60258	0.081	0.0362	0.02517	0.233839	++	1.08437	1.59912
Postoperative infection	2418	80259	0.145	0.0648	0.02523	0.233839	++	1.15604	1.59808
Other symptoms of respiratory system	32772	38939	0.056	0.0252	0.02601	0.238762	++	1.0576	1.58486
Deficiency of humoral immunity	414	78151	0.335	0.1507	0.02618	0.238762	++	1.39794	1.58203
Gouty arthropathy	1621	78316	0.1728	0.078	0.02672	0.241752	++	1.18863	1.57316
Diabetes type 2 with peripheral circulatory disorders	1076	52351	0.2109	0.0954	0.027	0.242362	++	1.23479	1.56864
Carditis	2030	77198	0.1541	0.0702	0.0281	0.250266	++	1.16661	1.55129
Deep vein thrombosis [DVT]	3247	54567	0.1238	0.0566	0.02884	0.251496	++	1.13179	1.54
Nonrheumatic tricuspid valve disorders	1087	66223	0.2061	0.0943	0.0289	0.251496	++	1.22888	1.5391
Atherosclerosis of aorta	1867	54561	0.1587	0.0726	0.0289	0.251496	++	1.17199	1.5391
Phlebitis and thrombophlebitis of lower extremities	1121	54560	0.1964	0.0901	0.02929	0.252959	++	1.21701	1.53328
Other local infections of skin and subcutaneous tissue	1674	67888	0.1669	0.077	0.03016	0.258514	++	1.18164	1.52057
Chronic Kidney Disease, Stage IV	2379	60145	0.1427	0.066	0.03045	0.259052	++	1.15338	1.51641
Colorectal cancer	2538	63708	-0.1404	0.0653	0.03151	0.262366	--	0.869011	1.50155
Chronic kidney disease, Stage I or II	1829	60229	0.1615	0.0751	0.03152	0.262366	++	1.17527	1.50141
Renal failure	13061	60259	0.0681	0.0317	0.03153	0.262366	++	1.07047	1.50128
Breast cancer	2709	46723	-0.1481	0.0692	0.03226	0.266496	-?	0.862345	1.49134
Ill-defined descriptions and complications of heart disease	4329	63661	0.1055	0.0501	0.03534	0.289839	++	1.11127	1.45173
Alcoholic liver damage	716	61846	0.2554	0.1224	0.03694	0.299877	++	1.29098	1.4325
Radiotherapy	1449	64577	-0.1698	0.0814	0.03709	0.299877	--	0.843834	1.43074
Superficial cellulitis and abscess	8633	68107	0.0748	0.036	0.03752	0.301217	++	1.07767	1.42574
Other specified nonpsychotic and/or transient mental disorders	3402	67126	-0.1154	0.0558	0.03867	0.307167	--	0.89101	1.41263
Renal failure NOS	1658	60088	0.1613	0.0781	0.0388	0.307167	++	1.17504	1.41117
Inflammatory bowel disease and other gastroenteritis and colitis	2702	51707	0.1302	0.0635	0.04035	0.315764	++	1.13906	1.39416
Abnormal results of function study of liver	2662	63524	0.13	0.0634	0.04044	0.315764	++	1.13883	1.39319
Other disorders of circulatory system	2223	67393	0.1341	0.0658	0.04165	0.323	++	1.14351	1.38038
Chronic venous insufficiency [CVI]	2171	54133	0.1368	0.0673	0.04196	0.323205	++	1.1466	1.37716
Abnormal tumor markers	437	85027	-0.3265	0.1608	0.04231	0.323714	--	0.721444	1.37356
Migrain with aura	1036	75694	-0.198	0.098	0.04333	0.328939	--	0.82037	1.36321
Colon cancer	2138	63287	-0.1427	0.0707	0.04357	0.328939	--	0.867014	1.36081
Fracture of radius and ulna	2095	68858	0.1386	0.0688	0.04406	0.33045	++	1.14866	1.35596
Renal dialysis	1492	60168	0.1683	0.0839	0.04492	0.334698	++	1.18329	1.34756
Acute renal failure	9841	60126	0.0711	0.0356	0.0458	0.339039	++	1.07369	1.33913
Congenital coagulation defects	322	64984	0.3388	0.1701	0.04638	0.340392	++	1.40326	1.33367
Cerebrovascular disease	10399	68175	0.0686	0.0345	0.04658	0.340392	++	1.07101	1.3318
Graves' disease	718	64646	0.2342	0.118	0.04706	0.34171	++	1.2639	1.32735
Disorders of parathyroid gland	1520	74273	0.158	0.0797	0.0475	0.342722	++	1.17117	1.32331
Chronic airway obstruction	8774	62854	0.0727	0.0368	0.04833	0.34485	++	1.07541	1.31578
Hemorrhage of gastrointestinal tract	3222	65677	0.1112	0.0563	0.0484	0.34485	++	1.11762	1.31515
Pathologic fracture of vertebrae	1050	64569	0.1874	0.0951	0.04887	0.34485	++	1.20611	1.31096
Heart transplant/surgery	778	64195	0.2238	0.1139	0.04936	0.34485	++	1.25082	1.30662
Nonspecific chest pain	25729	49858	0.0492	0.0251	0.04979	0.34485	++	1.05043	1.30286
Other infectious and parasitic diseases	764	83687	0.2215	0.1131	0.05018	0.34485	++	1.24795	1.29947
Disorders of carbohydrate transport and metabolism	826	84261	-0.1975	0.101	0.0504	0.34485	+-	0.82078	1.29757
Cerebral ischemia	4142	67796	0.0997	0.051	0.05062	0.34485	++	1.10484	1.29568
Nonallopathic lesions NEC	324	87042	0.3214	0.1645	0.05066	0.34485	++	1.37906	1.29533
Fracture of hand or wrist	1745	68895	0.1451	0.0743	0.05082	0.34485	++	1.15616	1.29397
Symptoms concerning nutrition, metabolism, and development	1424	84740	-0.1667	0.0857	0.05174	0.347102	-+	0.846454	1.28617
Diverticulosis and diverticulitis	7863	47853	-0.0782	0.0402	0.05187	0.347102	--	0.924779	1.28508
Circulatory disease NEC	2448	67015	0.1216	0.0627	0.05264	0.347102	++	1.1293	1.27868
Renal osteodystrophy	1146	60204	0.1911	0.0988	0.05318	0.347102	+-	1.21058	1.27425
Ovarian dysfunction	422	49516	-0.3247	0.1682	0.05365	0.347102	-?	0.722744	1.27043
Chronic dermatitis due to solar radiation	2485	58588	0.1235	0.064	0.05365	0.347102	++	1.13145	1.27043
Abnormal electrocardiogram [ECG] [EKG]	3801	44790	0.1063	0.0551	0.05379	0.347102	++	1.11216	1.2693
Coagulation defects	3930	65252	0.0994	0.0516	0.0538	0.347102	++	1.10451	1.26922
Diseases of white blood cells	4935	62906	0.0914	0.0474	0.05396	0.347102	++	1.09571	1.26793
Hemangioma of skin and subcutaneous tissue	1224	82204	0.1694	0.088	0.05429	0.347102	++	1.18459	1.26528
Other anemias	20810	52759	0.0511	0.0266	0.05481	0.347102	++	1.05243	1.26114
Elevated white blood cell count	4916	62897	0.0917	0.0478	0.05504	0.347102	++	1.09604	1.25932
Hematuria	6637	58660	-0.0794	0.0414	0.05511	0.347102	--	0.92367	1.25877
Acidosis	3421	55989	0.1105	0.0577	0.0555	0.347637	++	1.11684	1.25571
Thyroid cancer	1113	83910	0.1796	0.0944	0.05719	0.356266	++	1.19674	1.24268
Atrial flutter	3656	43633	0.1082	0.0571	0.0583	0.361207	++	1.11427	1.23433
Heart failure NOS	3063	64129	0.1123	0.0596	0.05945	0.366341	++	1.11885	1.22585
Pulmonary embolism and infarction, acute	2540	68152	0.1171	0.0624	0.06029	0.369189	++	1.12423	1.21975
Malignant neoplasm of other and ill-defined sites within the digestive organs and peritoneum	1190	74595	-0.1781	0.0949	0.06056	0.369189	--	0.836859	1.21781
Spondylolisthesis, congenital	319	84564	0.3133	0.1682	0.06249	0.378929	++	1.36793	1.20419
GERD	19849	50531	0.0498	0.0268	0.0633	0.38142	++	1.05106	1.1986
Chronic ulcer of skin	3344	80491	0.1012	0.0545	0.06357	0.38142	++	1.1065	1.19675
Open wound of hand except finger(s)	629	73022	0.2226	0.1206	0.06502	0.384852	++	1.24932	1.18695
Cervicalgia	9232	71661	-0.0639	0.0347	0.06548	0.384852	--	0.938099	1.18389
Other disorders of soft tissues	1901	55940	0.1331	0.0723	0.0656	0.384852	++	1.14236	1.1831
Lupus (localized and systemic)	1285	65341	0.1663	0.0904	0.06565	0.384852	++	1.18093	1.18277
Regional enteritis	2174	51523	0.1309	0.0712	0.06583	0.384852	++	1.13985	1.18158
Systemic lupus erythematosus	1273	65342	0.1671	0.0911	0.0666	0.387367	++	1.18187	1.17653
Cancer, suspected or other	4829	64918	-0.0887	0.0487	0.06833	0.392844	--	0.91512	1.16539
Fever of unknown origin	10009	69217	0.0617	0.0339	0.06844	0.392844	++	1.06364	1.16469
Cholelithiasis and cholecystitis	4136	77184	0.0895	0.0492	0.06879	0.392844	++	1.09363	1.16247
Iron deficiency anemias	5483	52778	0.081	0.0445	0.06892	0.392844	-+	1.08437	1.16165
Senile cataract	11967	60988	-0.0658	0.0362	0.0696	0.394746	+-	0.936318	1.15739
Other disorders of thyroid	1242	64767	0.1594	0.0881	0.07045	0.397589	++	1.17281	1.15212
Visual field defects	764	76647	0.1973	0.1098	0.07246	0.406918	++	1.21811	1.1399
Erythematosquamous dermatosis	1460	66924	-0.1431	0.0798	0.07317	0.408009	--	0.866667	1.13567
Glaucoma	4999	71951	-0.0853	0.0476	0.07337	0.408009	+-	0.918237	1.13448
Complications of surgical and medical procedures	922	84398	0.1897	0.1062	0.07394	0.409183	++	1.20889	1.13112
Disorders of mineral metabolism	5426	75770	0.0782	0.0439	0.07477	0.411777	++	1.08134	1.12627
Vascular insufficiency of intestine	671	63556	0.2116	0.119	0.0753	0.412702	++	1.23565	1.12321
Simple and unspecified goiter	990	64694	0.1727	0.0974	0.07623	0.415286	++	1.18851	1.11787
Effects radiation NOS	1865	76749	-0.1335	0.0754	0.0765	0.415286	--	0.875027	1.11634
Retinal hemorrhage/ischemia	302	70691	-0.3062	0.1733	0.07727	0.415562	+-	0.736239	1.11199
Hypopotassemia	7729	55973	0.0692	0.0392	0.07728	0.415562	++	1.07165	1.11193
Respiratory insufficiency	1927	57386	0.1363	0.0775	0.07848	0.417399	+-	1.14603	1.10524
Flat foot	671	71098	-0.2035	0.1157	0.0787	0.417399	--	0.81587	1.10403
Acute dermatitis due to solar radiation	385	60558	0.2586	0.1471	0.07872	0.417399	++	1.29512	1.10391
Calculus of ureter	1386	78287	0.1468	0.0836	0.07909	0.417419	++	1.15812	1.10188
Cardiac arrest	714	44902	0.2077	0.1187	0.08018	0.419685	++	1.23084	1.09593
Cancer of larynx, pharynx, nasal cavities	1314	82964	-0.162	0.0927	0.08056	0.419685	--	0.850441	1.09388
Bacterial infection NOS	6196	71892	0.0737	0.0422	0.08091	0.419685	++	1.07648	1.092
Chronic liver disease and cirrhosis	4960	63333	0.0815	0.0468	0.08126	0.419685	+-	1.08491	1.09012
Subdural hemorrhage	498	68110	0.2443	0.1402	0.08136	0.419685	++	1.27673	1.08959
Parasomnia	352	61079	-0.2822	0.1626	0.08264	0.422003	--	0.754123	1.08281
Chronic osteomyelitis	747	68515	0.2055	0.1186	0.08315	0.422003	++	1.22814	1.08014
Hypermetropia	2944	71468	-0.1077	0.0622	0.08327	0.422003	--	0.897897	1.07951
Eating disorder	599	39592	-0.2191	0.1265	0.08329	0.422003	--	0.803241	1.07941
Presbyopia	1411	62274	-0.1428	0.0828	0.08449	0.424538	--	0.866927	1.07319
Gram negative septicemia	1072	71531	0.1691	0.0981	0.08483	0.424538	++	1.18424	1.07145
Cardiac defibrillator in situ	1963	45193	0.1289	0.0749	0.08506	0.424538	++	1.13758	1.07027
Dermatitis due to solar radiation	2800	61522	0.1021	0.0593	0.08528	0.424538	++	1.10749	1.06915
Intestinal malabsorption (non-celiac)	703	51668	-0.1999	0.1165	0.08604	0.425714	--	0.818813	1.0653
Cellulitis and abscess of arm/hand	1313	67936	0.1465	0.0856	0.08688	0.425714	-+	1.15777	1.06108
Psoriasis	1663	63799	0.1312	0.0767	0.08696	0.425714	++	1.1402	1.06068
Disorders of phosphorus metabolism	1007	75649	0.1727	0.1009	0.08701	0.425714	+-	1.18851	1.06043
Polyneuropathy due to drugs	429	62895	-0.2681	0.1574	0.0885	0.428462	--	0.764831	1.05306
Myopia	4772	73410	-0.0813	0.0478	0.08867	0.428462	--	0.921917	1.05222
Varicose veins	2696	54325	0.1039	0.061	0.08873	0.428462	++	1.10949	1.05193
Duodenal ulcer	528	81924	-0.225	0.1325	0.08948	0.428462	--	0.798516	1.04827
Aphasia	858	66788	-0.1818	0.1071	0.08959	0.428462	+-	0.833768	1.04774
Microscopic hematuria	1364	58205	-0.1424	0.0842	0.09071	0.428462	+-	0.867274	1.04234
Intestinal infection due to C. difficile	1266	82875	0.1488	0.088	0.09072	0.428462	++	1.16044	1.0423
Atherosclerosis of renal artery	907	61898	0.1716	0.1016	0.09116	0.428462	++	1.1872	1.0402
Acute cystitis	1028	58727	0.1626	0.0963	0.09132	0.428462	++	1.17657	1.03943
Morbid obesity	6748	59729	-0.0685	0.0405	0.09133	0.428462	--	0.933793	1.03939
Hallux valgus (Bunion)	1738	71671	-0.1252	0.0743	0.09194	0.429556	--	0.88232	1.0365
Hematemesis	575	65674	0.2214	0.132	0.09352	0.435154	++	1.24782	1.0291
Gout and other crystal arthropathies	4130	78420	0.084	0.0501	0.09401	0.435185	++	1.08763	1.02683
Elevated sedimentation rate	459	72931	0.2463	0.1472	0.09429	0.435185	++	1.27928	1.02553
Other diseases of blood and blood-forming organs	1562	62917	0.1299	0.0778	0.09501	0.43674	++	1.13871	1.02223
Infection with drug-resistant microorganisms	728	71938	0.1992	0.1195	0.09557	0.437549	++	1.22043	1.01968
Varicose veins of lower extremity	2411	53202	0.1063	0.0642	0.09766	0.440576	++	1.11216	1.01028
Open wounds of head; neck; and trunk	2665	73004	0.1011	0.0611	0.09786	0.440576	+-	1.10639	1.00939
Atopic/contact dermatitis due to other or unspecified	8712	61769	0.0608	0.0367	0.09788	0.440576	++	1.06269	1.00931
Open wound of finger(s)	1156	72885	-0.1461	0.0883	0.09793	0.440576	--	0.864071	1.00908
Hypercholesterolemia	16165	41986	0.0537	0.0325	0.09848	0.440576	++	1.05517	1.00665
Keratitis	1272	69915	0.1467	0.0888	0.09855	0.440576	++	1.15801	1.00634
Central/nonobstroctive sleep apnea	566	60512	0.2052	0.1249	0.1003	0.446648	++	1.22777	0.998699
Respiratory failure	5753	57241	0.0744	0.0454	0.1012	0.446932	++	1.07724	0.994819
Cardiac pacemaker in situ	3004	44734	0.1028	0.0628	0.1018	0.446932	-+	1.10827	0.992252
Organic or persistent insomnia	720	61139	-0.1901	0.1165	0.1026	0.446932	--	0.826876	0.988853
Diverticulosis	8294	47529	-0.0638	0.0391	0.1026	0.446932	--	0.938193	0.988853
Cancer within the respiratory system	3185	82211	-0.0956	0.0587	0.1031	0.446932	--	0.908827	0.986741
Aneurysm of artery of lower extremity	374	60572	0.257	0.1577	0.1032	0.446932	++	1.29305	0.98632
Somatoform disorder	547	39803	0.2151	0.1321	0.1034	0.446932	++	1.23999	0.985479
Neuralgia, neuritis, and radiculitis NOS	2289	71244	0.1091	0.067	0.1035	0.446932	-+	1.11527	0.98506
Sepsis	4506	79194	0.0809	0.0498	0.1039	0.446966	++	1.08426	0.983384
Electrolyte imbalance	13166	55957	0.051	0.0314	0.105	0.447166	++	1.05232	0.978811
Disorders of iron metabolism	438	75439	0.2403	0.1484	0.1055	0.447166	++	1.27163	0.976748
Secondary malignancy of respiratory organs	2741	64096	-0.1047	0.0648	0.106	0.447166	--	0.900595	0.974694
Shock	1700	84294	0.129	0.0798	0.106	0.447166	++	1.13769	0.974694
Disorders of refraction and accommodation; blindness and low vision	8642	73492	-0.0626	0.0388	0.1063	0.447166	+-	0.939319	0.973467
Psoriatic arthropathy	580	63632	0.2142	0.1326	0.1063	0.447166	++	1.23887	0.973467
Ventricular fibrillation and flutter	460	44949	0.2328	0.1455	0.1096	0.458923	++	1.26213	0.960189
Polycythemia vera	330	70157	0.2798	0.175	0.1099	0.458923	++	1.32287	0.959002
Gastrointestinal hemorrhage	7081	65747	0.0625	0.0392	0.1112	0.460975	++	1.06449	0.953895
Hemorrhage or hematoma complicating a procedure	1678	71799	0.1211	0.076	0.1112	0.460975	++	1.12874	0.953895
Constipation	2217	51697	-0.1094	0.0688	0.1119	0.462196	--	0.896372	0.95117
Fracture of humerus	1182	68824	0.144	0.0907	0.1124	0.462585	++	1.15488	0.949234
Iron deficiency anemias, unspecified or not due to blood loss	5779	52744	0.0686	0.0434	0.114	0.467482	-+	1.07101	0.943095
Cancer of bronchus; lung	3404	81894	-0.0894	0.0567	0.115	0.468621	--	0.91448	0.939302
Kidney replaced by transpant	1374	59804	0.1368	0.0868	0.1151	0.468621	++	1.1466	0.938925
Glomerulonephritis	732	60002	0.1783	0.1137	0.1168	0.473851	++	1.19518	0.932557
Dislocation	3144	78354	-0.0881	0.0563	0.1175	0.475	--	0.915669	0.929962
Type 2 diabetes	16435	56615	0.0443	0.0286	0.1209	0.487018	+-	1.0453	0.917574
Pancreatic cancer	882	73974	-0.1701	0.11	0.1218	0.4872	--	0.84358	0.914353
Ascites (non malignant)	2777	63643	0.0977	0.0632	0.1218	0.4872	++	1.10263	0.914353
Bone marrow or stem cell transplant	360	85472	0.2578	0.1669	0.1224	0.487888	++	1.29408	0.912219
Abnormal weight gain	2030	59354	-0.1095	0.0713	0.1243	0.493735	--	0.896282	0.905529
Other persistent mental disorders due to conditions classified elsewhere	2068	66625	0.1056	0.0689	0.125	0.494263	++	1.11138	0.90309
Carbuncle and furuncle	526	67883	0.2048	0.1336	0.1253	0.494263	++	1.22728	0.902049
Septicemia	5953	71799	0.0664	0.0435	0.1269	0.497384	++	1.06865	0.896538
Diseases of esophagus	19172	50535	0.0415	0.0272	0.1271	0.497384	++	1.04237	0.895854
Open-angle glaucoma	2398	71326	-0.1009	0.0662	0.1274	0.497384	+-	0.904023	0.894831
Cough	17556	38896	0.0461	0.0304	0.1288	0.499446	++	1.04718	0.890084
Diarrhea	2714	51849	0.095	0.0627	0.1297	0.499446	++	1.09966	0.88706
Other disorders of tympanic membrane	374	74837	0.2422	0.1599	0.1299	0.499446	++	1.27405	0.886391
Nerve plexus lesions	333	69677	0.2497	0.1653	0.1308	0.499446	++	1.28364	0.883392
Peritoneal or intestinal adhesions	306	52082	-0.2665	0.1765	0.1311	0.499446	--	0.766056	0.882397
Other chronic nonalcoholic liver disease	5362	63321	0.068	0.0451	0.1315	0.499446	+-	1.07037	0.881074
Corneal degenerations	328	72580	-0.2484	0.1651	0.1324	0.499446	+-	0.780048	0.878112
Blindness and low vision	935	73315	0.1528	0.1017	0.1329	0.499446	++	1.16509	0.876475
Urticaria	1257	61594	0.1306	0.0869	0.133	0.499446	++	1.13951	0.876148
Degenerative skin conditions and other dermatoses	12062	57606	-0.0518	0.0345	0.1333	0.499446	+-	0.949519	0.87517
Alteration of consciousness	2990	67085	-0.0892	0.0595	0.1338	0.499446	+-	0.914663	0.873544
Liver replaced by transplant	708	62088	0.1882	0.1255	0.1338	0.499446	++	1.20707	0.873544
Fracture of ribs	1345	68370	0.1283	0.0856	0.134	0.499446	++	1.13689	0.872895
Unspecified disorder of lipoid metabolism	799	42129	0.1608	0.1074	0.1343	0.499446	++	1.17445	0.871924
Synovitis and tenosynovitis	4345	56277	0.0748	0.05	0.1345	0.499446	++	1.07767	0.871278
Acute posthemorrhagic anemia	6066	52443	0.0659	0.0442	0.1358	0.500497	++	1.06812	0.8671
Infection/inflammation of internal prosthetic device; implant; and graft	1888	80638	0.1109	0.0744	0.1359	0.500497	++	1.11728	0.866781
Hypocalcemia	898	75810	0.158	0.106	0.1361	0.500497	++	1.17117	0.866142
Otalgia	1567	75049	-0.1174	0.0789	0.1368	0.501453	--	0.889229	0.863914
Secondary malignancy of bone	2066	64554	-0.1079	0.0729	0.1391	0.50825	--	0.897717	0.856673
Mitral valve disease	715	66181	0.1695	0.1154	0.1419	0.516824	++	1.18471	0.848018
Cardiac dysrhythmias	26247	45204	0.0392	0.0267	0.1427	0.518083	++	1.03998	0.845576
Type 1 diabetes with neurological manifestations	693	56508	0.1781	0.1217	0.1434	0.518971	++	1.19494	0.843451
Inflammation of the eye	4895	69822	-0.0686	0.0473	0.1465	0.528513	--	0.9337	0.834162
Other disorders of pancreatic internal secretion	404	74320	-0.2332	0.1608	0.1471	0.529003	--	0.791995	0.832387
Pain in limb	5653	76459	0.0628	0.0434	0.1479	0.530208	++	1.06481	0.830032
Methicillin resistant Staphylococcus aureus	1119	71571	0.1403	0.0973	0.1495	0.532594	++	1.15062	0.825359
Mineral deficiency NEC	442	61884	0.2157	0.1497	0.1495	0.532594	++	1.24073	0.825359
Altered mental status	4863	66365	0.0696	0.0485	0.1511	0.536617	++	1.07208	0.820736
Transient alteration of awareness	347	67039	-0.2401	0.1684	0.1541	0.544941	--	0.786549	0.812197
Hepatitis NOS	667	66508	0.1707	0.1198	0.1544	0.544941	++	1.18613	0.811353
Perforation of tympanic membrane	364	74955	0.2318	0.1634	0.1558	0.548185	++	1.26087	0.807433
Herpes zoster with nervous system complications	384	66493	-0.2195	0.1551	0.157	0.549368	--	0.80292	0.8041
Diffuse diseases of connective tissue	1831	65613	0.1055	0.0745	0.1571	0.549368	++	1.11127	0.803824
Arteritis NOS	518	63826	0.1896	0.1347	0.1592	0.555009	++	1.20877	0.798057
Sarcoidosis	463	66470	0.2058	0.1464	0.1598	0.555402	++	1.22851	0.796423
Other cerebral degenerations	924	65148	0.1481	0.1057	0.1614	0.559258	++	1.15963	0.792096
Chronic pain	6639	65476	0.0568	0.0406	0.1625	0.561364	++	1.05844	0.789147
Shortness of breath	18436	38847	0.0415	0.0299	0.1642	0.565523	++	1.04237	0.784627
Obstructive sleep apnea	8991	60982	-0.0497	0.0358	0.1649	0.566223	--	0.951515	0.782779
Pancytopenia	1511	52538	0.1173	0.0849	0.167	0.571712	++	1.12446	0.777284
Palpitations	8265	45161	0.0532	0.0386	0.1685	0.57512	++	1.05464	0.7734
Tension headache	576	39736	-0.1707	0.1242	0.1692	0.575785	--	0.843074	0.7716
Benign neoplasm of eye, uveal	568	82564	-0.1714	0.125	0.1703	0.576389	+-	0.842485	0.768785
Cystoid macular degeneration of retina	661	70117	-0.1648	0.1203	0.1709	0.576389	+-	0.848063	0.767258
Swelling of limb	4831	71457	0.0627	0.0458	0.1709	0.576389	++	1.06471	0.767258
Chronic pain syndrome	1610	70644	0.1108	0.081	0.1714	0.576389	++	1.11717	0.765989
Other disorders of ear	447	70561	-0.19	0.1396	0.1734	0.578616	--	0.826959	0.760951
Hydrocephalus	609	65165	0.1787	0.1313	0.1735	0.578616	++	1.19566	0.760701
Corneal opacity and other disorders of cornea	1079	72443	-0.1271	0.0935	0.174	0.578616	+-	0.880646	0.759451
Eye infection, viral	386	69947	-0.2112	0.1554	0.1742	0.578616	--	0.809612	0.758952
Occlusion and stenosis of precerebral arteries	4907	66035	0.0641	0.0472	0.1746	0.578616	++	1.0662	0.757956
Pyogenic arthritis	465	68383	0.1973	0.1464	0.1777	0.587183	++	1.21811	0.750313
Symptoms involving cardiovascular system	2506	63378	0.0855	0.0636	0.1786	0.58824	-+	1.08926	0.748119
Tobacco use disorder	12044	64306	0.0422	0.0315	0.1801	0.58824	++	1.0431	0.744486
Other nonspecific findings on examination of urine	574	83822	0.1757	0.1311	0.1802	0.58824	++	1.19208	0.744245
Cystitis and urethritis	1485	58791	-0.1085	0.081	0.1805	0.58824	--	0.897179	0.743523
Nephritis and nephropathy with pathological lesion	608	60116	0.167	0.1247	0.1806	0.58824	++	1.18175	0.743282
Diabetes mellitus	15543	56647	0.039	0.0292	0.1813	0.588838	+-	1.03977	0.741602
Sprains and strains of back and neck	2883	69949	-0.078	0.0584	0.1822	0.59008	+-	0.924964	0.739452
Contusion	4999	75635	0.0606	0.0455	0.1831	0.591314	++	1.06247	0.737312
Impaired fasting glucose	2475	55869	-0.0835	0.0628	0.1837	0.591576	+-	0.919891	0.735891
Secondary malignant neoplasm of digestive systems	1316	63196	-0.1209	0.0912	0.1851	0.593376	--	0.886123	0.732594
Seborrheic dermatitis	1812	66945	-0.096	0.0724	0.1853	0.593376	--	0.908464	0.732125
Abnormal coagulation profile	1178	65242	0.1207	0.0913	0.1862	0.59452	++	1.12829	0.73002
Fracture of foot	1317	68724	0.1133	0.0858	0.1867	0.59452	++	1.11997	0.728856
Chronic sinusitis	6044	56343	0.056	0.0426	0.1881	0.59565	++	1.0576	0.725611
Seborrheic keratosis	10628	62882	-0.0452	0.0344	0.1881	0.59565	+-	0.955806	0.725611
Type 2 diabetes with neurological manifestations	3932	52623	0.0686	0.0523	0.1893	0.597789	++	1.07101	0.722849
Other sprains and strains	337	69837	-0.2082	0.1593	0.1914	0.602751	+-	0.812045	0.718058
Nonspecific elevation of levels of transaminase or lactic acid dehydrogenase [LDH]	1886	63500	0.0946	0.0726	0.1925	0.604356	++	1.09922	0.715569
Other nonmalignant breast conditions	2683	24664	0.079	0.0607	0.1931	0.604356	?+	1.0822	0.714218
Encounter for long-term (current) use of aspirin	3971	53243	0.0698	0.0537	0.1935	0.604356	++	1.07229	0.713319
Other pulmonary inflamation or edema	963	57338	0.1287	0.0991	0.1943	0.605197	+-	1.13735	0.711527
Cardiac conduction disorders	10256	44908	0.0495	0.0384	0.1968	0.609236	++	1.05075	0.705975
Elevated blood pressure reading without diagnosis of hypertension	577	34487	-0.1668	0.1293	0.1969	0.609236	--	0.846369	0.705754
Infection of the eye	2005	69965	-0.0888	0.0689	0.1972	0.609236	+-	0.915029	0.705093
Paroxysmal ventricular tachycardia	2662	45071	0.083	0.0646	0.1989	0.612827	++	1.08654	0.701365
Osteomyelitis, periostitis, and other infections involving bone	1640	68512	0.1024	0.0798	0.1995	0.613019	++	1.10783	0.700057
Degeneration of macula and posterior pole of retina	3888	67124	-0.071	0.0555	0.2005	0.613356	+-	0.931462	0.697886
Gram positive septicemia	740	71799	0.1521	0.1191	0.2013	0.613356	++	1.16428	0.696156
Abnormal glucose	7097	56276	0.0513	0.0402	0.2015	0.613356	++	1.05264	0.695725
Emphysema	2407	62015	0.0834	0.0654	0.2019	0.613356	++	1.08698	0.694864
Disorders of vitreous body	4411	69289	-0.0634	0.0497	0.2023	0.613356	+-	0.938568	0.694004
Painful respiration	2386	38843	0.0846	0.0664	0.2029	0.613544	++	1.08828	0.692718
Protein-calorie malnutrition	5135	62553	0.0598	0.0471	0.2046	0.616021	++	1.06162	0.689094
Heartburn	836	50196	-0.1355	0.1068	0.2048	0.616021	--	0.873279	0.68867
Visual disturbances	4272	76755	0.0613	0.0486	0.2072	0.620634	++	1.06322	0.68361
Acute, but ill-defined cerebrovascular disease	1469	68498	0.1034	0.0821	0.2082	0.620634	++	1.10893	0.681519
Ganglion and cyst of synovium, tendon, and bursa	1366	56328	-0.1056	0.084	0.2085	0.620634	--	0.899784	0.680894
Late effects of cerebrovascular disease	2229	67858	0.0848	0.0674	0.2087	0.620634	+-	1.0885	0.680478
Psoriasis and related disorders	1744	63805	0.0939	0.0748	0.2092	0.620634	++	1.09845	0.679438
Ulcerative colitis	1384	51658	0.1082	0.0862	0.2096	0.620634	++	1.11427	0.678609
Other conditions of brain, NOS	1743	65424	0.097	0.0774	0.2102	0.620798	++	1.10186	0.677367
ASCVD	752	56517	0.1436	0.1147	0.2108	0.620961	+-	1.15442	0.676129
Other benign neoplasm of connective and other soft tissue	475	82857	-0.1706	0.137	0.213	0.625825	--	0.843159	0.67162
Acute vascular insufficiency of intestine	316	63706	0.215	0.1732	0.2146	0.625995	++	1.23986	0.66837
Empyema and pneumothorax	2911	57380	-0.0764	0.0616	0.2148	0.625995	--	0.926446	0.667966
Systemic sclerosis	582	65706	0.1588	0.1283	0.2159	0.625995	++	1.1721	0.665747
Myoneural disorders	308	76205	-0.2268	0.1833	0.216	0.625995	-+	0.79708	0.665546
Respiratory failure, insufficiency, arrest	7014	57346	0.0519	0.042	0.2164	0.625995	+-	1.05327	0.664743
Other hypertensive complications	2348	34987	0.0867	0.0701	0.2165	0.625995	++	1.09057	0.664542
Erythematous conditions	4945	66958	0.0565	0.0458	0.2173	0.625995	++	1.05813	0.66294
Other and unspecified disorders of the nervous system	617	65157	0.1561	0.1266	0.2175	0.625995	++	1.16894	0.662541
Unspecified osteomyelitis	1141	68504	0.116	0.0941	0.218	0.625995	++	1.123	0.661544
Cancer of oropharynx	554	79265	-0.1762	0.1433	0.2191	0.626	--	0.83845	0.659358
Other retinal disorders	5714	70956	-0.0569	0.0463	0.2191	0.626	+-	0.944689	0.659358
Cyst of kidney, acquired	2136	59399	-0.0841	0.0686	0.22	0.627	--	0.919339	0.657577
Fracture of vertebral column without mention of spinal cord injury	2243	68748	0.0832	0.0681	0.2217	0.629687	+-	1.08676	0.654234
Psychogenic and somatoform disorders	692	40246	0.1426	0.1168	0.2222	0.629687	++	1.15327	0.653256
Abnormality of gait	5025	72802	0.0562	0.0461	0.2226	0.629687	++	1.05781	0.652475
Aneurysm of iliac artery	321	59949	0.2036	0.1671	0.2232	0.629822	-+	1.22581	0.651306
Secondary diabetes mellitus	700	56163	0.1444	0.119	0.225	0.63019	++	1.15535	0.647817
Senile dementia	579	55407	0.1612	0.1329	0.2252	0.63019	-+	1.17492	0.647432
Hyperventilation	636	81581	0.1605	0.1325	0.2256	0.63019	+-	1.1741	0.646661
Osteoarthrosis	19340	54900	-0.0349	0.0289	0.226	0.63019	--	0.965702	0.645892
Elevated C-reactive protein (CRP)	378	73118	0.2001	0.1653	0.2263	0.63019	++	1.22152	0.645315
Cancer of stomach	650	74117	-0.156	0.129	0.2267	0.63019	--	0.855559	0.644548
Edema	10774	67543	0.04	0.0331	0.2272	0.63019	+-	1.04081	0.643592
Viral Enteritis	305	83044	0.2087	0.1736	0.2294	0.632783	++	1.23208	0.639407
Sexually transmitted infections (not HIV or hepatitis)	319	86316	-0.2111	0.1757	0.2296	0.632783	--	0.809693	0.639028
Secondary thrombocytopenia	745	64938	0.142	0.1183	0.2298	0.632783	++	1.15258	0.63865
Congenital anomalies of skin	345	66965	0.198	0.1652	0.2309	0.63428	++	1.21896	0.636576
Anxiety disorder	12663	40714	0.0394	0.0329	0.232	0.635769	++	1.04019	0.634512
Non-healing surgical wound	383	72575	0.1905	0.16	0.2337	0.638455	-+	1.20985	0.631341
Injuries to the nervous system	470	86495	0.1732	0.1456	0.2341	0.638455	++	1.1891	0.630599
Jaundice (not of newborn)	846	63585	0.1313	0.1106	0.2353	0.63905	++	1.14031	0.628378
Osteopenia or other disorder of bone and cartilage	8018	65444	0.0471	0.0397	0.2358	0.63905	+-	1.04823	0.627456
Hyposmolality and/or hyponatremia	5228	55790	0.0551	0.0465	0.236	0.63905	++	1.05665	0.627088
Disorders of lipoid metabolism	35006	42696	0.0304	0.0257	0.2368	0.639697	++	1.03087	0.625618
Congenital anomalies of peripheral vascular system	345	82042	-0.1943	0.1645	0.2376	0.639741	+-	0.823411	0.624154
Nontoxic multinodular goiter	2357	64293	0.0781	0.0663	0.2383	0.639741	+-	1.08123	0.622876
Ingrowing nail	1597	75940	-0.0899	0.0763	0.2385	0.639741	--	0.914023	0.622512
Complication due to other implant and internal device	1230	71996	0.1076	0.0914	0.2392	0.640113	-+	1.1136	0.621239
Swelling, mass, or lump in head and neck [Space-occupying lesion, intracranial NOS]	2416	80385	-0.0758	0.0647	0.241	0.642182	+-	0.927002	0.617983
Sleep apnea	9427	61170	-0.0409	0.0349	0.2411	0.642182	--	0.959925	0.617803
Cellulitis and abscess of face/neck	613	67967	-0.1478	0.1264	0.2422	0.643437	-+	0.862604	0.615826
Neurological disorders	7916	67011	0.0447	0.0383	0.2427	0.643437	++	1.04571	0.61493
Other abnormal glucose	7642	56094	0.0456	0.0391	0.2439	0.643625	++	1.04666	0.612788
Ileostomy status	793	51937	-0.1356	0.1164	0.2439	0.643625	-+	0.873192	0.612788
Varicose veins of lower extremity, symptomtic	1631	52484	0.0885	0.0763	0.246	0.647667	++	1.09253	0.609065
Partial epilepsy	1079	65283	0.1109	0.096	0.2484	0.652479	++	1.11728	0.604848
Other symptoms/disorders or the urinary system	14573	57664	0.0347	0.0304	0.2536	0.664607	++	1.03531	0.595851
Disorders of bilirubin excretion	308	81553	0.2037	0.1789	0.2549	0.666482	++	1.22593	0.59363
Hyperlipidemia	36549	42689	0.0288	0.0253	0.2555	0.666522	++	1.02922	0.592609
Benign neoplasm of eye	591	82663	-0.1398	0.1233	0.2568	0.668384	+-	0.869532	0.590405
Polyneuropathy in diabetes	2393	54568	0.0739	0.0654	0.2582	0.669814	++	1.0767	0.588044
Lymphadenitis	4228	62923	-0.0561	0.0497	0.2588	0.669814	--	0.945445	0.587036
Breast conditions, congenital or relating to hormones	782	70369	0.1232	0.1093	0.2597	0.669814	++	1.13111	0.585528
Symptoms involving nervous and musculoskeletal systems	1420	82522	0.0924	0.082	0.2597	0.669814	++	1.0968	0.585528
Symptoms involving respiratory system and other chest symptoms	2857	77638	0.0674	0.06	0.2618	0.67047	++	1.06972	0.58203
Other unspecified back disorders	320	60970	0.1878	0.1675	0.2623	0.67047	-+	1.20659	0.581202
Complication of internal orthopedic device	1898	71810	0.0806	0.0722	0.2638	0.67047	++	1.08394	0.578725
Other diseases of the teeth and supporting structures	1088	77697	-0.1028	0.0921	0.264	0.67047	+-	0.902307	0.578396
Raynaud's syndrome	1125	63821	0.1025	0.0918	0.2641	0.67047	++	1.10794	0.578232
Congenital musculoskeletal deformities of spine	433	84563	0.1606	0.1441	0.2651	0.67047	-+	1.17422	0.57659
Gastroparesis	584	72352	0.146	0.131	0.2654	0.67047	+-	1.1572	0.576099
Umbilical hernia	1132	71137	-0.1023	0.0919	0.2658	0.67047	+-	0.902759	0.575445
Hemiplegia	952	65278	-0.1129	0.1015	0.2662	0.67047	--	0.89324	0.574792
Pernicious anemia	559	52096	0.145	0.1305	0.2666	0.67047	++	1.15604	0.57414
Primary open angle glaucoma	1139	66577	-0.1032	0.093	0.2672	0.67047	--	0.901947	0.573164
Dependence on respirator [Ventilator] or supplemental oxygen	1681	56684	0.0889	0.0802	0.2676	0.67047	++	1.09297	0.572514
Paralytic ileus	1341	51930	-0.0977	0.0881	0.2676	0.67047	+-	0.906921	0.572514
Megaloblastic anemia	1154	52732	0.1033	0.0936	0.2696	0.672527	++	1.10882	0.56928
Cardiac arrest and ventricular fibrillation	816	44931	0.1219	0.1106	0.2702	0.672527	++	1.12964	0.568315
Other demyelinating diseases of central nervous system	651	62831	-0.1437	0.1305	0.2707	0.672527	--	0.866148	0.567512
Type 2 diabetes with renal manifestations	3241	54718	0.0625	0.0568	0.2716	0.672527	++	1.06449	0.56607
Viral infection	2218	66398	0.072	0.0657	0.2729	0.672527	++	1.07466	0.563996
Myeloproliferative disease	1454	82937	0.0927	0.0846	0.2729	0.672527	++	1.09713	0.563996
Cancer of brain and nervous system	751	83813	0.1296	0.1185	0.274	0.672527	++	1.13837	0.562249
Bronchitis	2578	63365	0.0661	0.0605	0.2744	0.672527	-+	1.06833	0.561616
Carcinoma in situ of skin	1421	61884	-0.0891	0.0815	0.2745	0.672527	--	0.914754	0.561458
Other disorders of eye	4989	70161	-0.0514	0.0471	0.2748	0.672527	--	0.949899	0.560983
Disease of capillaries	318	63204	-0.1781	0.1633	0.2753	0.672527	+-	0.836859	0.560194
Cholelithiasis with other cholecystitis	646	77096	0.1293	0.1185	0.2755	0.672527	++	1.13803	0.559878
Macular degeneration, dry	1401	52881	-0.093	0.0854	0.2764	0.673062	--	0.911194	0.558462
Other specified erythematous conditions	871	66924	0.1109	0.102	0.2769	0.673062	++	1.11728	0.557677
Hyperparathyroidism	1649	74243	0.0828	0.0763	0.2784	0.674339	++	1.08632	0.555331
Aplastic anemia	1454	52655	0.0928	0.0857	0.2788	0.674339	++	1.09724	0.554707
Immunity deficiency	1657	78706	0.0875	0.0809	0.2792	0.674339	++	1.09144	0.554085
Noninfectious gastroenteritis	3861	52109	0.0562	0.052	0.2799	0.6746	++	1.05781	0.552997
Symptoms involving head and neck	390	80216	-0.1645	0.1532	0.2829	0.679929	--	0.848318	0.548367
Abdominal aortic aneurysm	2336	55624	0.0728	0.0679	0.2839	0.679929	-+	1.07552	0.546835
Esophagitis, GERD and related diseases	17705	50540	0.03	0.028	0.2839	0.679929	++	1.03045	0.546835
Voice disturbance	2536	56130	-0.068	0.0636	0.2854	0.68115	--	0.93426	0.544546
Incisional hernia	1583	71255	0.0852	0.0798	0.286	0.68115	-+	1.08893	0.543634
Extrapyramidal disease and abnormal movement disorders	2172	65314	0.0719	0.0674	0.2863	0.68115	+-	1.07455	0.543179
Pneumonitis due to inhalation of food or vomitus	1187	57244	-0.0983	0.0923	0.2868	0.68115	--	0.906377	0.542421
Hydronephrosis	1755	78426	0.0811	0.0763	0.2877	0.681867	+-	1.08448	0.54106
Hearing loss	9383	71137	0.0381	0.0359	0.2886	0.682581	++	1.03884	0.539704
Asthma	7371	63405	0.0408	0.0385	0.2899	0.684236	++	1.04164	0.537752
Duodenitis	317	72380	-0.1788	0.1695	0.2913	0.68612	--	0.836273	0.53566
Disorders of sweat glands	352	71976	0.1737	0.1651	0.2928	0.687037	++	1.1897	0.533429
Inflammation of eyelids	3312	69647	-0.0589	0.0561	0.2936	0.687037	+-	0.942801	0.532244
Trigeminal nerve disorders [CN5]	727	70618	-0.1223	0.1165	0.294	0.687037	--	0.884883	0.531653
Sensorineural hearing loss	6454	70161	0.0443	0.0422	0.2941	0.687037	++	1.0453	0.531505
Mycoses	759	70051	0.1214	0.1162	0.2958	0.689595	++	1.12908	0.529002
Candidiasis of skin and nails	493	70193	-0.1416	0.1359	0.2976	0.692376	+-	0.867968	0.526367
Malignant neoplasm of head, face, and neck	1232	63795	-0.1012	0.0974	0.2988	0.693423	-+	0.903752	0.524619
Pericarditis	1527	77244	0.0846	0.0816	0.3002	0.693423	++	1.08828	0.522589
Disorders of conjunctiva	766	69498	-0.1128	0.109	0.301	0.693423	--	0.893329	0.521434
Convulsions	3485	65290	0.0559	0.0541	0.3013	0.693423	++	1.05749	0.521001
Other ill-defined and unknown causes of morbidity and mortality	685	86040	0.1257	0.1217	0.3013	0.693423	++	1.13394	0.521001
Other conditions of brain	2204	65347	0.0713	0.0691	0.3017	0.693423	++	1.0739	0.520425
Disorders resulting from impaired renal function	1304	60188	0.0906	0.0881	0.3033	0.694737	++	1.09483	0.518128
Atrial fibrillation and flutter	10618	43687	0.0399	0.0388	0.3039	0.694737	++	1.04071	0.517269
Malunion and nonunion of fracture	765	65176	-0.1189	0.1157	0.3041	0.694737	+-	0.887897	0.516984
Enthesopathy	7755	56230	-0.0406	0.0397	0.3054	0.696312	+-	0.960213	0.515131
Vascular hamartomas and non-neoplastic nevi	760	58353	-0.1125	0.11	0.3065	0.696717	--	0.893597	0.51357
Cardiac pacemaker/device in situ	3770	45093	0.058	0.0567	0.3068	0.696717	++	1.05971	0.513145
Gingivitis	549	76729	0.1459	0.1434	0.3088	0.697465	++	1.15708	0.510323
Septal Deviations/Turbinate Hypertrophy	2466	56297	-0.0668	0.0657	0.3095	0.697465	--	0.935382	0.509339
Spinal stenosis	5429	59171	0.0458	0.0451	0.3098	0.697465	++	1.04687	0.508919
Dermatophytosis of the body	614	70257	0.1229	0.1212	0.3103	0.697465	-+	1.13077	0.508218
Ulcerative colitis (chronic)	659	51568	0.1236	0.1219	0.3106	0.697465	++	1.13156	0.507799
Osteomyelitis	1399	68387	0.0869	0.0857	0.3108	0.697465	++	1.09079	0.507519
Occlusion of cerebral arteries, with cerebral infarction	589	66944	0.1294	0.1281	0.3123	0.698055	++	1.13815	0.505428
Acquired spondylolisthesis	1636	71174	-0.0788	0.0781	0.3128	0.698055	--	0.924225	0.504733
Other cells and casts in urine	332	28600	-0.1588	0.1574	0.3129	0.698055	?-	0.853167	0.504594
Primary biliary cirrhosis	303	63142	0.1871	0.1862	0.3151	0.700222	+-	1.20575	0.501552
Fasciitis	2737	55627	0.0608	0.0605	0.3151	0.700222	++	1.06269	0.501552
Other disorders of liver	2831	63473	0.0596	0.0596	0.3172	0.703036	+-	1.06141	0.498667
Cardiac shunt/ heart septal defect	1285	82347	0.0871	0.0874	0.319	0.703036	++	1.09101	0.496209
Pallor and flushing	490	67233	0.1397	0.1402	0.319	0.703036	++	1.14993	0.496209
Other dyspnea	16314	38815	0.0313	0.0314	0.3195	0.703036	++	1.03179	0.495529
Anal and rectal polyp	614	67316	-0.1195	0.1202	0.3199	0.703036	+-	0.887364	0.494986
Chronic ulcer of unspecified site	841	80385	0.1038	0.1045	0.3206	0.703036	++	1.10938	0.494036
Mechanical complication of unspecified genitourinary device, implant, and graft	305	71817	0.1806	0.1819	0.3208	0.703036	++	1.19794	0.493766
Chronic laryngitis	308	56247	-0.1783	0.1798	0.3213	0.703036	--	0.836691	0.493089
Abnormal findings on examination of urine	418	85016	-0.1429	0.1444	0.3223	0.703874	--	0.866841	0.49174
Pulmonary insufficiency or respiratory failure following trauma and surgery	1830	57211	0.0774	0.0786	0.3246	0.707541	+-	1.08047	0.488651
Alopecia	1173	75808	0.0885	0.0903	0.3271	0.71163	++	1.09253	0.485319
Other symptoms involving abdomen and pelvis	3918	65673	0.0512	0.0525	0.3295	0.715486	+-	1.05253	0.482145
Pain in joint	31976	45758	-0.0238	0.0245	0.3303	0.715859	--	0.976481	0.481091
Meniere's disease	341	66482	0.1671	0.172	0.3312	0.716448	++	1.18187	0.47991
Retinal detachment with retinal defect	436	72583	-0.143	0.1474	0.3321	0.717034	--	0.866754	0.478731
Spondylosis and allied disorders	7878	59501	0.037	0.0386	0.3375	0.727316	++	1.03769	0.471726
Acute pancreatitis	1209	83761	-0.0856	0.0896	0.3394	0.73003	--	0.917961	0.469288
Urethral hypermobility/ISD	331	75714	0.1671	0.1758	0.3419	0.733428	++	1.18187	0.466101
Dysmetabolic syndrome X	739	80885	0.1083	0.1142	0.3429	0.733428	++	1.11438	0.464833
Nonspecific findings on examination of blood	715	73326	0.1081	0.1141	0.3432	0.733428	++	1.11416	0.464453
Mastodynia	1436	78639	0.0778	0.0823	0.3443	0.733428	++	1.08091	0.463063
Secondary/extrinsic cardiomyopathies	1496	77202	0.0787	0.0832	0.3445	0.733428	++	1.08188	0.462811
Epilepsy, recurrent seizures, convulsions	3920	65327	0.0485	0.0514	0.3456	0.733428	++	1.0497	0.461426
Precordial pain	1937	49644	0.07	0.0742	0.3457	0.733428	-+	1.07251	0.461301
Cancer of tongue	514	80513	-0.1387	0.1474	0.3468	0.733428	--	0.870489	0.459921
Aortic ectasia	837	61394	0.1033	0.1098	0.3468	0.733428	++	1.10882	0.459921
Hypoglycemia	890	50677	-0.0975	0.1038	0.3476	0.733428	+-	0.907102	0.45892
Macular puckering of retina	1248	65874	-0.0824	0.0879	0.3482	0.733428	--	0.920904	0.458171
Diverticulitis	1744	49170	-0.0704	0.0752	0.3487	0.733428	-+	0.932021	0.457548
Diaphragmatic hernia	4248	71271	-0.0457	0.049	0.3506	0.735971	--	0.955329	0.455188
Peritonitis and retroperitoneal infections	1419	68807	0.0799	0.0857	0.3512	0.735971	++	1.08318	0.454445
Nevus, non-neoplastic	1104	58360	-0.0849	0.0914	0.3532	0.736631	+-	0.918604	0.451979
Hemangioma and lymphangioma, any site	1322	82347	0.0772	0.0832	0.3532	0.736631	-+	1.08026	0.451979
Urinary incontinence	5352	57215	0.0429	0.0462	0.3536	0.736631	-+	1.04383	0.451488
Other specified gastritis	721	72421	-0.1038	0.112	0.3541	0.736631	+-	0.901406	0.450874
Circumscribed scleroderma	516	70647	0.1221	0.132	0.3549	0.736951	++	1.12987	0.449894
Calculus of bile duct	697	77023	0.1079	0.1168	0.3556	0.737062	++	1.11394	0.449038
Primary pulmonary hypertension	810	67970	0.0998	0.1084	0.3573	0.737227	++	1.10495	0.446967
Memory loss	2784	66299	0.0558	0.0607	0.3577	0.737227	-+	1.05739	0.446481
Other and unspecified coagulation defects	2085	65184	0.0648	0.0705	0.3584	0.737227	++	1.06695	0.445632
Joint effusions	2753	67284	-0.0547	0.0597	0.3593	0.737227	--	0.946769	0.444543
Contracture of palmar fascia [Dupuytren's disease]	475	49270	0.1263	0.1382	0.3607	0.737227	-+	1.13462	0.442854
Malignant neoplasm, other	2858	64863	-0.0557	0.061	0.361	0.737227	--	0.945823	0.442493
Skull and face fracture and other intercranial injury	1303	83922	0.0799	0.0875	0.3611	0.737227	++	1.08318	0.442373
Adjustment reaction	4719	40672	0.0444	0.0486	0.3613	0.737227	++	1.0454	0.442132
Benign neoplasm of other parts of digestive system	1036	77173	-0.0873	0.0957	0.3615	0.737227	--	0.916402	0.441892
Opiates and related narcotics causing adverse effects in therapeutic use	1272	64744	0.0841	0.0926	0.3635	0.738064	++	1.08774	0.439496
Cancer of brain	795	83801	0.1026	0.113	0.3639	0.738064	++	1.10805	0.439018
Disorders of iris and ciliary body	364	69913	0.1447	0.1594	0.3641	0.738064	++	1.15569	0.438779
Generalized anxiety disorder	2587	40694	-0.0578	0.0638	0.3645	0.738064	--	0.943839	0.438302
Pain, swelling or discharge of eye	507	70597	-0.1217	0.1349	0.3669	0.740799	--	0.885414	0.435452
Other disorders of arteries and arterioles	1951	63206	0.0637	0.0707	0.3677	0.740799	++	1.06577	0.434506
Insulin pump user	4894	56500	0.0436	0.0484	0.3678	0.740799	+-	1.04456	0.434388
Acquired toe deformities	1780	70908	-0.0661	0.0737	0.3695	0.74291	--	0.936037	0.432386
Eustachian tube disorders	1952	74967	-0.0652	0.073	0.3719	0.746419	--	0.93688	0.429574
Primary hypercoagulable state	892	65156	0.092	0.104	0.3762	0.753722	+-	1.09636	0.424581
Paralysis/spasm of vocal cords or larynx	573	56441	0.1173	0.1331	0.3782	0.754827	++	1.12446	0.422278
Chondrocalcinosis	604	71815	0.1072	0.1218	0.3787	0.754827	++	1.11316	0.421705
Pulmonary congestion and hypostasis	2675	57427	0.0557	0.0633	0.3791	0.754827	+-	1.05728	0.421246
Pneumococcal pneumonia	579	63155	0.1157	0.1316	0.3794	0.754827	-+	1.12266	0.420903
Manlignant and unknown neoplasms of brain and nervous system	1070	83811	0.0861	0.0984	0.3817	0.757625	+-	1.08992	0.418278
Myeloid leukemia, acute	728	82924	-0.1085	0.1243	0.3827	0.757625	--	0.897179	0.417142
Rash and other nonspecific skin eruption	6314	61482	-0.0363	0.0416	0.3828	0.757625	--	0.964351	0.417028
Angina pectoris	5302	51970	0.0411	0.0472	0.3845	0.759671	-+	1.04196	0.415104
Gingival and periodontal diseases	1371	77536	0.0723	0.0839	0.3885	0.766017	+-	1.07498	0.410609
Insomnia	6596	61516	-0.035	0.0407	0.3896	0.766017	+-	0.965605	0.409381
Poisoning/allergy of sulfonamides	1070	64736	0.0858	0.0998	0.3898	0.766017	++	1.08959	0.409158
Atrial fibrillation	11842	42733	0.0319	0.0371	0.3904	0.766017	++	1.03241	0.40849
Muscle weakness	3334	74119	-0.0486	0.0569	0.3933	0.767226	--	0.952562	0.405276
Synoviopathy	622	53952	-0.1024	0.12	0.3937	0.767226	--	0.902668	0.404835
Bacteremia	2678	71850	0.0539	0.0634	0.3953	0.767226	++	1.05538	0.403073
Multiple sclerosis	1389	64248	-0.0761	0.0895	0.3953	0.767226	--	0.926724	0.403073
Ulceration of intestine	408	51982	0.1303	0.1534	0.3957	0.767226	++	1.13917	0.402634
Unspecified diffuse connective tissue disease	416	64600	0.1263	0.1488	0.3958	0.767226	++	1.13462	0.402524
Acute upper respiratory infections of multiple or unspecified sites	13049	59834	0.0263	0.031	0.3961	0.767226	++	1.02665	0.402195
Adult failure to thrive	1275	62112	0.0772	0.0911	0.3964	0.767226	+-	1.08026	0.401866
Calculus of kidney	3981	78407	0.0423	0.0506	0.403	0.777939	+-	1.04321	0.394695
Insect bite	724	83466	0.0936	0.112	0.4033	0.777939	++	1.09812	0.394372
Other specified diffuse diseases of connective tissue	313	65335	0.1531	0.1836	0.4044	0.778074	+-	1.16544	0.393189
Cerebral edema and compression of brain	1146	65338	0.0804	0.0967	0.4059	0.778074	++	1.08372	0.391581
Prurigo and Lichen	902	66663	-0.0832	0.1001	0.406	0.778074	+-	0.920167	0.391474
Other nutritional deficiency	757	62463	-0.095	0.1143	0.4061	0.778074	--	0.909373	0.391367
Polymyalgia Rheumatica	962	84452	0.0813	0.0986	0.4099	0.78071	-+	1.0847	0.387322
Bundle branch block	2736	44550	0.0535	0.065	0.41	0.78071	-+	1.05496	0.387216
Dysphagia	8177	50324	0.0314	0.0382	0.4105	0.78071	++	1.0319	0.386687
Flatulence	524	51843	-0.1101	0.1338	0.4106	0.78071	+-	0.895745	0.386581
Solitary pulmonary nodule	2530	69848	-0.0521	0.0634	0.4109	0.78071	--	0.949234	0.386264
Osteoarthrosis NOS	14544	54753	-0.0262	0.032	0.4137	0.783254	--	0.97414	0.383314
Other peripheral nerve disorders	7471	70479	0.031	0.0379	0.414	0.783254	+-	1.03149	0.383
Cellulitis and abscess of fingers/toes	1672	68015	0.0615	0.0753	0.4143	0.783254	+-	1.06343	0.382685
Primary angle-closure glaucoma	745	69774	-0.0907	0.1118	0.4169	0.786129	--	0.913292	0.379968
Cancer of urinary organs (incl. kidney and bladder)	2493	83784	0.0528	0.065	0.4172	0.786129	++	1.05422	0.379656
Systemic inflammatory response syndrome (SIRS)	1032	79816	0.0845	0.105	0.4211	0.788314	++	1.08817	0.375615
Bursitis	1932	56130	-0.0574	0.0714	0.4213	0.788314	--	0.944216	0.375409
Conjunctivitis, infectious	2034	69969	-0.0551	0.0686	0.4214	0.788314	+-	0.946391	0.375305
Rupture of tendon, nontraumatic	1220	54623	0.0723	0.09	0.4219	0.788314	++	1.07498	0.37479
Nephritis; nephrosis; renal sclerosis	2099	60290	0.0549	0.0685	0.4227	0.788314	++	1.05643	0.373968
Encephalopathy, not elsewhere classified	1771	65418	0.0616	0.0769	0.4228	0.788314	++	1.06354	0.373865
Cancer of liver and intrahepatic bile duct	728	74588	-0.0971	0.1213	0.4232	0.788314	--	0.907465	0.373454
Chronic pulmonary heart disease	3828	67681	0.0416	0.0521	0.424	0.788515	+-	1.04248	0.372634
Disturbance of skin sensation	6823	61372	-0.0317	0.0399	0.4269	0.790364	--	0.968797	0.369674
Aortic aneurysm	3427	62989	0.045	0.0568	0.428	0.790364	-+	1.04603	0.368556
Cystic kidney disease	678	82991	-0.0945	0.1193	0.4286	0.790364	--	0.909828	0.367948
Muscular dystrophies and other myopathies	1148	76298	-0.076	0.096	0.4288	0.790364	--	0.926816	0.367745
Disorders of function of stomach	2570	72634	0.0484	0.0613	0.4298	0.790364	++	1.04959	0.366734
Diseases of the larynx and vocal cords	2979	56310	-0.0465	0.0589	0.4301	0.790364	--	0.954565	0.366431
Other abnormality of urination	2893	57168	0.0473	0.06	0.4309	0.790364	+-	1.04844	0.365624
Allergic conjunctivitis	1400	69913	0.0683	0.0867	0.431	0.790364	+-	1.07069	0.365523
Antineoplastic and immunosuppressive drugs causing adverse effects	1935	64453	0.0589	0.0751	0.4323	0.790364	++	1.06067	0.364215
Chronic bronchitis	2368	62948	0.0514	0.0655	0.4326	0.790364	-+	1.05274	0.363913
Dental caries	2106	77457	-0.0543	0.0692	0.4329	0.790364	+-	0.947148	0.363612
Staphylococcus infections	2238	71754	0.0541	0.0691	0.4336	0.790364	++	1.05559	0.362911
Benign neoplasm of lip, oral cavity, and pharynx	364	84562	0.1287	0.1646	0.4341	0.790364	++	1.13735	0.36241
Abnormal heart sounds	2566	66247	0.0483	0.0619	0.4347	0.790364	++	1.04949	0.36181
Viral hepatitis C	1672	65617	0.0631	0.0809	0.4354	0.790376	++	1.06513	0.361112
Hallux rigidus	466	68531	-0.1096	0.142	0.4405	0.798362	+-	0.896193	0.356054
Anxiety disorders	12801	40701	0.0253	0.0328	0.4414	0.798724	++	1.02562	0.355168
Fracture of pelvis	756	68874	0.0885	0.1154	0.4431	0.800341	-+	1.09253	0.353498
Keloid scar	311	71022	-0.1362	0.178	0.4441	0.800341	--	0.872668	0.352519
Dementias	2769	64121	0.0486	0.0636	0.4444	0.800341	-+	1.0498	0.352226
Ectropion or entropion	586	67848	-0.0953	0.1253	0.4469	0.802123	--	0.9091	0.34979
Keratoconjunctivitis	653	69695	0.0967	0.1272	0.447	0.802123	-+	1.10153	0.349692
Reflux esophagitis	1724	50289	-0.0559	0.0736	0.4475	0.802123	--	0.945634	0.349207
Paralytic strabismus	316	70510	-0.1297	0.1717	0.4498	0.802419	--	0.878359	0.346981
Disorders of magnesium metabolism	1976	75620	0.0545	0.0724	0.4516	0.802419	++	1.05601	0.345246
Obstruction of bile duct	666	76920	0.0932	0.1238	0.4517	0.802419	+-	1.09768	0.34515
Secondary malignancy of brain/spine	1230	64962	-0.0711	0.0947	0.4527	0.802419	--	0.931369	0.34419
Cholangitis	467	77074	0.1098	0.1463	0.453	0.802419	+-	1.11605	0.343902
Sepsis and SIRS	3707	79648	0.041	0.0547	0.4537	0.802419	++	1.04185	0.343231
Other disorders of urethra and urinary tract	1075	77111	0.0721	0.0963	0.4538	0.802419	-+	1.07476	0.343136
Fluid overload	3463	55813	0.0429	0.0572	0.4539	0.802419	++	1.04383	0.34304
Premature beats	3125	44487	0.0457	0.0611	0.454	0.802419	+-	1.04676	0.342944
Conjunctivitis, noninfectious	1484	69898	0.062	0.0838	0.4589	0.808924	++	1.06396	0.338282
Rosacea	2172	66896	0.0492	0.0665	0.4591	0.808924	+-	1.05043	0.338093
Other non-epithelial cancer of skin	8396	65189	-0.0275	0.0373	0.4615	0.811898	--	0.972875	0.335828
Anemia in chronic kidney disease	2051	52792	0.0517	0.0707	0.4646	0.816092	++	1.05306	0.332921
Dysuria	5056	57667	0.0341	0.0468	0.4669	0.818871	-+	1.03469	0.330776
Hypotension	6504	67173	0.03	0.0416	0.4704	0.822588	-+	1.03045	0.327533
Acne	1446	71297	0.0594	0.0825	0.4714	0.822588	++	1.0612	0.32661
Gastritis and duodenitis, NOS	1072	72710	0.0648	0.09	0.4717	0.822588	++	1.06695	0.326334
Hemorrhage of rectum and anus	2393	65710	0.0457	0.0635	0.472	0.822588	++	1.04676	0.326058
Other acquired deformities of limbs	769	71837	-0.0775	0.1082	0.4736	0.822588	--	0.925427	0.324588
Hemorrhage from gastrointestinal ulcer	453	82011	0.102	0.1423	0.4737	0.822588	-+	1.10738	0.324497
Essential tremor	1168	65094	0.0655	0.0917	0.4748	0.822588	+-	1.06769	0.323489
Contracture of joint	446	71290	0.1047	0.1469	0.4758	0.822588	++	1.11038	0.322576
Non-Hodgkins lymphoma	1019	82781	0.0687	0.0965	0.4763	0.822588	-+	1.07111	0.322119
Tachycardia NOS	6215	45157	0.0312	0.044	0.4773	0.822588	+-	1.03169	0.321209
Cancer of bone and connective tissue	1049	85772	0.0715	0.1007	0.4777	0.822588	++	1.07412	0.320845
Rupture of synovium	464	55690	-0.0988	0.1392	0.478	0.822588	--	0.905924	0.320572
Delirium due to conditions classified elsewhere	1019	66593	0.0706	0.0996	0.4784	0.822588	-+	1.07315	0.320209
Other arthropathies	4808	68528	0.0326	0.0462	0.4813	0.825257	++	1.03314	0.317584
Benign neoplasm of skin	9372	58430	-0.025	0.0356	0.4814	0.825257	+-	0.97531	0.317494
Crystal arthropathies	531	73391	0.0901	0.1292	0.4855	0.829723	++	1.09428	0.313811
Right bundle branch block	1429	44561	0.0594	0.0853	0.4863	0.829723	++	1.0612	0.313096
Cancer of other lymphoid, histiocytic tissue	1088	82780	0.065	0.0937	0.488	0.829723	-+	1.06716	0.31158
Mitral valve stenosis and aortic valve stenosis	1092	65023	-0.0651	0.0939	0.488	0.829723	--	0.936974	0.31158
Dermatophytosis of nail	3894	69182	-0.0356	0.0514	0.4881	0.829723	+-	0.965026	0.311491
Skin cancer	8891	67033	-0.0252	0.0364	0.489	0.829723	-+	0.975115	0.310691
Hypotension NOS	6077	67017	0.0299	0.0432	0.4891	0.829723	-+	1.03035	0.310602
Disorders of optic nerve and visual pathways	998	70505	0.0664	0.0969	0.4929	0.833583	++	1.06865	0.307241
Schizophrenia	353	40280	-0.1164	0.17	0.4933	0.833583	-+	0.890119	0.306889
Other and unspecified disc disorder	708	60443	-0.0765	0.1119	0.4943	0.833583	-+	0.926353	0.306009
Other symptoms referable to back	657	60771	-0.0808	0.1182	0.4943	0.833583	--	0.922378	0.306009
Optic atrophy	459	70326	0.0951	0.1401	0.4974	0.836673	++	1.09977	0.303294
Other immunological findings	1205	78100	0.0623	0.0919	0.4976	0.836673	+-	1.06428	0.30312
Adrenal hyperfunction	348	73988	-0.1133	0.1676	0.4991	0.837959	--	0.892883	0.301812
Arrhythmia (cardiac) NOS	7831	45142	0.0278	0.0413	0.5017	0.841085	++	1.02819	0.299556
Disturbance of salivary secretion	633	78513	-0.085	0.1269	0.5033	0.842529	-+	0.918512	0.298173
Eosinophilia	323	62707	0.1162	0.1743	0.5051	0.843	++	1.12322	0.296623
Primary/intrinsic cardiomyopathies	4435	77191	0.0325	0.0489	0.5057	0.843	++	1.03303	0.296107
Sciatica	3217	70696	-0.0369	0.0555	0.5058	0.843	--	0.963773	0.296021
Vitamin B-complex deficiencies	2703	62089	0.0407	0.0617	0.509	0.847095	++	1.04154	0.293282
Poisoning by antibiotics	1835	64853	0.0498	0.0756	0.51	0.847522	-+	1.05106	0.29243
Hypoventilation	449	80826	-0.0955	0.1461	0.513	0.849126	+-	0.908918	0.289883
Bacterial enteritis	1122	82996	0.0604	0.0924	0.5131	0.849126	++	1.06226	0.289798
Subarachnoid hemorrhage	480	68767	-0.095	0.1453	0.5132	0.849126	--	0.909373	0.289713
Encounter for long-term (current) use of antiplatelets/antithrombotics	767	50909	-0.0764	0.1171	0.5143	0.849143	-+	0.926446	0.288783
Myeloid leukemia	849	82915	-0.0747	0.1147	0.5147	0.849143	--	0.928022	0.288446
Intervertebral disc disorders	9193	60580	0.0232	0.0358	0.5175	0.85175	++	1.02347	0.28609
Develomental delays and disorders	696	84315	-0.0778	0.1207	0.5193	0.85175	+-	0.925149	0.284582
Diseases of pancreas	2341	83732	-0.0417	0.0648	0.5197	0.85175	+-	0.959157	0.284247
HIV infection, symptomatic	795	63709	0.0769	0.1195	0.5198	0.85175	-+	1.07993	0.284164
Other disorders of peritoneum	958	68931	0.0668	0.1039	0.5205	0.85175	-+	1.06908	0.283579
Nephrotic syndrome without mention of glomerulonephritis	387	60102	0.0998	0.1559	0.5222	0.85175	++	1.10495	0.282163
Diseases of the salivary glands	938	79226	-0.0649	0.1015	0.5225	0.85175	--	0.937161	0.281914
Otitis externa	1406	76202	0.0519	0.0813	0.523	0.85175	-+	1.05327	0.281498
Unspecified erythematous condition	401	66924	0.0978	0.1532	0.5233	0.85175	-+	1.10274	0.281249
Other headache syndromes	2401	76240	-0.0416	0.0656	0.526	0.85175	-+	0.959253	0.279014
Back pain	21631	56281	-0.0166	0.0262	0.526	0.85175	--	0.983537	0.279014
Other disorders of metabolism	820	81607	-0.0695	0.1098	0.5266	0.85175	+-	0.93286	0.278519
Ventral hernia	1435	71294	0.0522	0.0826	0.5273	0.85175	++	1.05359	0.277942
Human immunodeficiency virus [HIV] disease	847	64195	0.0723	0.1145	0.5279	0.85175	++	1.07498	0.277448
Other disorders of cervical region	1002	60713	0.063	0.1	0.5283	0.85175	-+	1.06503	0.277119
Degenerative disease of the spinal cord	970	65024	-0.0637	0.1014	0.53	0.85175	--	0.938286	0.275724
Nerve root and plexus disorders	612	70372	0.0788	0.1256	0.5304	0.85175	-+	1.08199	0.275396
Acute bronchitis and bronchiolitis	5262	63364	0.0281	0.0449	0.5309	0.85175	-+	1.0285	0.274987
Benign neoplasm of pituitary gland and craniopharyngeal duct (pouch)	527	83841	0.0835	0.134	0.5331	0.85175	+-	1.08709	0.273191
Bone cancer	616	85744	0.0796	0.128	0.5341	0.85175	++	1.08285	0.272377
Spasm of muscle	2018	74149	-0.0443	0.0713	0.5341	0.85175	+-	0.956667	0.272377
Arthropathy NOS	4594	68429	0.0293	0.0471	0.5344	0.85175	-+	1.02973	0.272134
Candidiasis	3254	70297	-0.0348	0.056	0.5347	0.85175	+-	0.965799	0.27189
Keratoconjunctivitis sicca	519	68730	0.0906	0.1462	0.5357	0.85175	-+	1.09483	0.271078
Gross hematuria	1339	57767	-0.0532	0.086	0.5363	0.85175	--	0.94819	0.270592
Degeneration of intervertebral disc	7859	59619	-0.0237	0.0383	0.5364	0.85175	--	0.976579	0.270511
Ptosis of eyelid	1274	68429	-0.0533	0.0863	0.5365	0.85175	+-	0.948096	0.27043
Breast cancer [male]	327	65175	0.115	0.1864	0.5372	0.85175	+-	1.12187	0.269864
Mixed hyperlipidemia	11784	42377	0.0219	0.0357	0.5388	0.8531	++	1.02214	0.268572
Abnormal results of function study of thyroid	741	64683	0.0677	0.1111	0.5425	0.856939	++	1.07004	0.2656
Hypercoagulable state	784	65076	0.0672	0.1108	0.5444	0.856939	+-	1.06951	0.264082
Viral warts & HPV	3027	66678	-0.0345	0.0569	0.5446	0.856939	--	0.966088	0.263922
Intestinal obstruction without mention of hernia	2993	52124	-0.0358	0.0593	0.5461	0.856939	--	0.964833	0.262728
Hypertrophic obstructive cardiomyopathy	337	77299	0.1029	0.1708	0.5466	0.856939	+-	1.10838	0.26233
Other aneurysm	3881	63175	0.0322	0.0535	0.547	0.856939	-+	1.03272	0.262013
Drusen (degenerative) of retina	782	59746	-0.0659	0.1098	0.5485	0.856939	+-	0.936224	0.260823
Kyphosis (acquired)	446	71875	0.087	0.1451	0.5488	0.856939	++	1.0909	0.260586
Hyperhidrosis	839	72135	-0.0621	0.1037	0.5489	0.856939	-+	0.939789	0.260507
Otitis media	2455	74797	0.0373	0.0623	0.5493	0.856939	-+	1.038	0.26019
Localized adiposity	344	59664	-0.1013	0.1694	0.5497	0.856939	-+	0.903662	0.259874
Internal derangement of knee	2893	77580	-0.0343	0.0576	0.5508	0.856939	--	0.966282	0.259006
Loss of teeth or edentulism	647	77059	-0.0714	0.12	0.5515	0.856939	+-	0.931089	0.258454
Acute sinusitis	7321	59691	0.0234	0.0393	0.5524	0.856939	-+	1.02368	0.257746
Other disorders of synovium, tendon, and bursa	7304	56323	0.0238	0.0401	0.5525	0.856939	++	1.02409	0.257668
Hepatomegaly	305	63421	0.105	0.1775	0.554	0.858098	+-	1.11071	0.25649
Disorders of fluid, electrolyte, and acid-base balance	17860	56085	0.0163	0.028	0.5597	0.863716	-+	1.01643	0.252045
Fracture of unspecified part of femur	710	68965	0.0693	0.1188	0.5597	0.863716	+-	1.07176	0.252045
Obsessive-compulsive disorders	479	39153	0.0854	0.1464	0.5599	0.863716	+-	1.08915	0.25189
Diseases of the jaws	1400	77599	-0.0476	0.0821	0.5618	0.865476	+-	0.953515	0.250418
Leukemia	1524	82946	0.0478	0.0826	0.5627	0.865692	++	1.04896	0.249723
Stricture and stenosis of esophagus	1150	49932	0.0537	0.0932	0.5644	0.867137	++	1.05517	0.248413
Urinary tract infection	14132	58818	0.0178	0.031	0.5662	0.868732	+-	1.01796	0.24703
Vitamin D deficiency	7947	62471	-0.0216	0.038	0.5696	0.870984	+-	0.978632	0.24443
Aphakia and other disorders of lens	464	66933	-0.0779	0.137	0.5697	0.870984	--	0.925057	0.244354
Other open wound of head and face	1002	73072	-0.0545	0.096	0.57	0.870984	+-	0.946959	0.244125
Kyphoscoliosis and scoliosis	1295	71899	-0.0491	0.0867	0.5709	0.870984	+-	0.952086	0.24344
Other nondiabetic retinopathy	532	71431	-0.0769	0.1368	0.5737	0.870984	+-	0.925982	0.241315
Other diseases of respiratory system, not elsewhere classified	3451	77632	0.0307	0.0545	0.5739	0.870984	-+	1.03118	0.241164
Hereditary and idiopathic peripheral neuropathy	3745	75878	0.0291	0.0519	0.5747	0.870984	++	1.02953	0.240559
Allergies, other	1757	61630	-0.0422	0.0752	0.5748	0.870984	-+	0.958678	0.240483
Congenital anomalies of urinary system	848	83032	0.0597	0.1069	0.576	0.870984	++	1.06152	0.239578
Lump or mass in breast	2881	20346	-0.0344	0.0616	0.5771	0.870984	?-	0.966185	0.238749
Open wounds of extremities	3896	73046	-0.0283	0.0507	0.5774	0.870984	+-	0.972097	0.238523
Poisoning by agents primarily affecting the cardiovascular system	323	64241	-0.0923	0.1657	0.5774	0.870984	-+	0.911832	0.238523
Decubitus ulcer	1412	79578	0.0467	0.0838	0.5776	0.870984	++	1.04781	0.238373
Peptic ulcer, site unspecified	961	81971	0.0548	0.0987	0.579	0.871942	++	1.05633	0.237321
Lack of coordination	1642	73227	-0.0437	0.0793	0.5816	0.8737	+-	0.957241	0.235376
Poisoning by analgesics, antipyretics, and antirheumatics	748	64851	0.0653	0.1186	0.5817	0.8737	++	1.06748	0.235301
Retinal vascular changes and abnomalities	1159	70305	-0.0497	0.0913	0.5861	0.878339	+-	0.951515	0.232028
Disorders of adrenal glands	1685	74491	-0.0421	0.0775	0.5865	0.878339	+-	0.958774	0.231732
Diseases of pulp and periapical tissues	637	77142	-0.0629	0.1158	0.5871	0.878339	--	0.939037	0.231288
Disorders of other cranial nerves	1130	70636	-0.05	0.0924	0.5883	0.878874	-+	0.951229	0.230401
Other vitamin B12 deficiency anemia	864	52672	0.0591	0.1095	0.589	0.878874	++	1.06088	0.229885
Alzheimer's disease	1289	47867	0.0478	0.089	0.5915	0.880342	-+	1.04896	0.228045
Sicca syndrome	706	65390	-0.0633	0.1181	0.592	0.880342	--	0.938662	0.227678
Basal cell carcinoma	2697	60467	-0.0328	0.0612	0.5923	0.880342	--	0.967732	0.227458
Other specified cardiac dysrhythmias	7156	45016	0.023	0.0433	0.595	0.883203	-+	1.02327	0.225483
Osteoarthrosis, localized, primary	9433	52826	-0.0192	0.0363	0.5973	0.885464	--	0.980983	0.223807
Disorders of the autonomic nervous system	832	65110	-0.0562	0.107	0.5998	0.887466	--	0.94535	0.221994
First degree AV block	1882	43705	0.0408	0.0778	0.6004	0.887466	++	1.04164	0.221559
Disorders of protein plasma/amino-acid transport and metabolism	1392	80606	0.0429	0.0823	0.6026	0.887466	-+	1.04383	0.219971
Chronic periodontitis	542	77328	0.0663	0.1276	0.6034	0.887466	++	1.06855	0.219395
Endocarditis	863	77197	0.0546	0.1051	0.6035	0.887466	-+	1.05612	0.219323
Nonrheumatic aortic valve disorders	5441	65707	0.0235	0.0452	0.6039	0.887466	++	1.02378	0.219035
Symptoms involving digestive system	1917	52027	-0.0369	0.0713	0.6041	0.887466	--	0.963773	0.218891
Cancer of connective tissue	753	85828	0.0612	0.1186	0.6059	0.88784	++	1.06311	0.217599
Abnormal movement	5973	73689	0.0219	0.0425	0.6068	0.88784	++	1.02214	0.216954
Anemia of chronic disease	4474	52715	0.0257	0.0501	0.6083	0.88784	++	1.02603	0.215882
Alcohol-related disorders	2601	63844	0.0323	0.0631	0.6085	0.88784	++	1.03283	0.215739
Stiffness of joint	2607	66914	0.0318	0.0625	0.6106	0.88784	+-	1.03231	0.214243
Cystitis	1460	58790	-0.0417	0.0819	0.611	0.88784	+-	0.959157	0.213959
Cancer of kidney and renal pelvis	1341	84007	0.0451	0.0887	0.6113	0.88784	++	1.04613	0.213746
Personality disorders	715	39602	0.0583	0.115	0.6123	0.88784	-+	1.06003	0.213036
Alcoholism	1994	63904	0.0362	0.0713	0.6123	0.88784	++	1.03686	0.213036
Meningitis	370	85751	0.0838	0.1653	0.6123	0.88784	-+	1.08741	0.213036
Anemia in neoplastic disease	2332	52156	-0.0356	0.0705	0.6134	0.88784	--	0.965026	0.212256
Neoplasm of uncertain behavior of skin	5929	68749	0.0218	0.0431	0.6137	0.88784	+-	1.02204	0.212044
Disorders of esophageal motility	490	50415	0.0697	0.1393	0.6166	0.890905	-+	1.07219	0.209996
Cancer of other female genital organs	639	49115	-0.0677	0.1359	0.6182	0.891011	-?	0.934541	0.208871
Other symptoms involving urinary system	1083	57240	-0.0453	0.0911	0.6187	0.891011	+-	0.955711	0.20852
Melanomas of skin, dx or hx	2246	68036	-0.0339	0.0683	0.6194	0.891011	--	0.966668	0.208029
Nephritis and nephropathy without mention of glomerulonephritis	1322	60252	0.042	0.0847	0.6198	0.891011	++	1.04289	0.207748
Complex regional/central pain syndrome	485	70446	0.072	0.147	0.6241	0.896063	-+	1.07466	0.204746
Deficiency anemias	765	51946	-0.0537	0.1102	0.6262	0.897947	+-	0.947716	0.203287
Other disorders of bladder	2886	77059	0.0285	0.0588	0.6278	0.899111	++	1.02891	0.202179
Atrophic gastritis	459	72266	0.0696	0.1444	0.6297	0.9007	-+	1.07208	0.200866
Other specified diseases of hair and hair follicles	908	75847	0.0483	0.1009	0.6321	0.903	-+	1.04949	0.199214
Other deficiency anemia	1781	52673	0.0358	0.075	0.6333	0.903461	-+	1.03645	0.198391
Disorders of sacrum	521	60582	0.061	0.1281	0.6342	0.903461	++	1.0629	0.197774
Other and unspecified congenital anomalies	455	83708	-0.0707	0.1489	0.6348	0.903461	--	0.931741	0.197363
Lymphoid leukemia, chronic	392	81947	0.0741	0.1567	0.6364	0.903807	-+	1.07691	0.19627
Disorders of tooth development	393	77068	-0.0714	0.1512	0.6368	0.903807	+-	0.931089	0.195997
Heart valve disorders	9347	66248	0.0167	0.0356	0.6381	0.903807	++	1.01684	0.195111
Myopathy	1361	76350	-0.0419	0.089	0.6384	0.903807	+-	0.958966	0.194907
Uveitis, noninfectious or NOS	634	69780	-0.0571	0.1219	0.6397	0.903807	+-	0.9445	0.194024
Blood in stool	3411	65633	0.0255	0.0545	0.6398	0.903807	+-	1.02583	0.193956
Cervical radiculitis	2344	70191	0.0301	0.0647	0.6415	0.905087	+-	1.03056	0.192803
severe protein-calorie malnutrition	1767	62512	-0.0375	0.0808	0.6423	0.905095	--	0.963194	0.192262
Alkalosis	529	56013	0.0655	0.1415	0.6433	0.905253	+-	1.06769	0.191586
Chronic pancreatitis	481	83628	-0.0665	0.1439	0.644	0.905253	--	0.935663	0.191114
Attention deficit hyperactivity disorder	747	78724	0.053	0.1152	0.6452	0.905823	-+	1.05443	0.190306
Nasal polyps	554	56089	0.0582	0.129	0.6518	0.913963	+-	1.05993	0.185886
Osteoarthritis; localized	10096	53880	-0.0162	0.0361	0.6541	0.916061	--	0.983931	0.184356
Gastrointestinal complications	2692	68652	-0.0273	0.0613	0.6561	0.917735	-+	0.973069	0.18303
Other diseases of lung	7781	72230	0.0167	0.0376	0.6571	0.918007	++	1.01684	0.182369
Glucocorticoid deficiency	877	74369	0.0482	0.1095	0.6599	0.920791	+-	1.04938	0.180522
Abnormal sputum	1058	85194	0.0423	0.0965	0.6613	0.921616	++	1.04321	0.179601
Neutropenia	2266	62744	0.0297	0.0682	0.663	0.922857	++	1.03015	0.178486
Cardiomyopathy	4458	77222	0.0212	0.0489	0.6646	0.923019	+-	1.02143	0.17744
Anal and rectal conditions	3187	68716	0.0242	0.0561	0.6661	0.923019	++	1.0245	0.176461
Sexual and gender identity disorders	463	38589	0.0612	0.1428	0.6682	0.923019	-+	1.06311	0.175094
Need for Hormone replacement therapy (postmenopausal)	426	46237	0.0715	0.1668	0.6682	0.923019	+?	1.07412	0.175094
Diseases of hard tissues of teeth	1817	77457	-0.0316	0.0738	0.6686	0.923019	--	0.968894	0.174834
Periodontitis (acute or chronic)	794	77575	0.0452	0.1062	0.6705	0.923019	++	1.04624	0.173601
Difficulty in walking	2569	67137	0.0264	0.0623	0.6709	0.923019	++	1.02675	0.173342
Mild cognitive impairment	990	65636	0.0419	0.0988	0.672	0.923019	-+	1.04279	0.172631
Chronic fatigue syndrome	886	48590	-0.0454	0.1084	0.6751	0.923019	-+	0.955615	0.170632
Secondary malignant neoplasm of skin	469	61548	0.0646	0.1543	0.6757	0.923019	+-	1.06673	0.170246
Cellulitis and abscess of foot, toe	862	67803	0.0433	0.1039	0.6764	0.923019	++	1.04425	0.169796
Other hypertrophic and atrophic conditions of skin	6414	70976	0.0171	0.0409	0.6764	0.923019	+-	1.01725	0.169796
Anorexia	1257	62473	0.038	0.0911	0.6766	0.923019	-+	1.03873	0.169668
Suicidal ideation or attempt	805	39903	0.046	0.1103	0.6766	0.923019	-+	1.04707	0.169668
Intracranial hemorrhage (injury)	714	83526	0.0491	0.1178	0.6766	0.923019	++	1.05033	0.169668
Neoplasm of unspecified nature of digestive system	701	74880	-0.049	0.118	0.6777	0.923019	--	0.952181	0.168963
Diseases of lips	308	79083	-0.0694	0.1672	0.678	0.923019	--	0.932953	0.16877
Other derangement of joint	1699	67263	-0.0317	0.0764	0.6784	0.923019	--	0.968797	0.168514
Calcaneal spur; Exostosis NOS	968	54748	-0.0402	0.0971	0.6785	0.923019	+-	0.960597	0.16845
Viral hepatitis	1809	65763	0.032	0.0776	0.68	0.923957	+-	1.03252	0.167491
Myeloid leukemia, chronic	348	82724	0.0727	0.179	0.6847	0.924331	+-	1.07541	0.1645
Orthostatic hypotension	1960	67057	-0.0289	0.0713	0.6848	0.924331	-+	0.971514	0.164436
Schizophrenia and other psychotic disorders	1652	40735	0.0317	0.0782	0.685	0.924331	-+	1.03221	0.164309
Cataract	13574	66257	-0.0141	0.0348	0.6859	0.924331	+-	0.985999	0.163739
Acquired foot deformities	3914	71643	-0.0205	0.0511	0.6879	0.924331	+-	0.979709	0.162475
Other biliary tract disease	1916	77035	0.0288	0.0723	0.6901	0.924331	+-	1.02922	0.161088
Acute and chronic tonsillitis	473	54367	-0.0577	0.1451	0.6909	0.924331	--	0.943933	0.160585
Major depressive disorder	8279	40767	-0.0153	0.0386	0.6912	0.924331	-+	0.984816	0.160396
Malignant neoplasm of liver, primary	629	74536	0.0514	0.1308	0.6945	0.924331	+-	1.05274	0.158328
Disorders of lacrimal system	452	69310	-0.0561	0.1429	0.6948	0.924331	+-	0.945445	0.15814
Arthropathy associated with infections	506	68409	0.0548	0.1398	0.695	0.924331	++	1.05633	0.158015
Hemorrhoids	5971	54334	0.0171	0.0437	0.6956	0.924331	++	1.01725	0.15764
Appendiceal conditions	466	86421	-0.0553	0.1414	0.6957	0.924331	+-	0.946201	0.157578
Primary thrombocytopenia	443	65376	0.0575	0.1474	0.6964	0.924331	++	1.05919	0.157141
Cellulitis and abscess of trunk	1439	67685	-0.0327	0.084	0.6972	0.924331	-+	0.967829	0.156643
Generalized convulsive epilepsy	560	64718	-0.0516	0.1328	0.6974	0.924331	+-	0.949709	0.156518
Osteoarthrosis, generalized	3725	52417	0.0213	0.0549	0.6983	0.924331	-+	1.02153	0.155958
Retention of urine	4714	57363	-0.0189	0.0489	0.6994	0.924331	--	0.981277	0.155274
Supraventricular premature beats	958	43621	0.0391	0.1013	0.6998	0.924331	++	1.03987	0.155026
Symptoms and disorders of the joints	8543	67294	0.0139	0.0363	0.7011	0.924331	+-	1.014	0.15422
Derangement of joint, non-traumatic	1313	67047	-0.0329	0.0859	0.7015	0.924331	--	0.967635	0.153972
Impacted cerumen	5066	75890	-0.0177	0.0461	0.702	0.924331	+-	0.982456	0.153663
Cramp of limb	693	70917	0.0431	0.1127	0.7021	0.924331	-+	1.04404	0.153601
Hypovolemia	7831	56096	0.0148	0.0388	0.7023	0.924331	-+	1.01491	0.153477
Pulmonary collapse; interstitial and compensatory emphysema	11724	57428	0.0129	0.0339	0.7026	0.924331	-+	1.01298	0.153292
Methicillin sensitive Staphylococcus aureus	1095	71700	-0.0373	0.0978	0.7029	0.924331	-+	0.963387	0.153106
Benign neoplasm of brain, cranial nerves, meninges	825	83893	0.0414	0.1086	0.7033	0.924331	++	1.04227	0.152859
Vitamin deficiency	7955	62511	0.0143	0.0377	0.7037	0.924331	+-	1.0144	0.152612
Other mental disorder	15109	40601	-0.0117	0.0308	0.7038	0.924331	+-	0.988368	0.152551
Other disorders of gallbladder	540	77143	-0.0508	0.1339	0.7046	0.924331	+-	0.950469	0.152057
stress incontinence, female	893	52422	-0.0431	0.1161	0.7105	0.927545	-?	0.957816	0.148436
Other and unspecified disorders of back	2000	60808	0.0259	0.0697	0.7106	0.927545	+-	1.02624	0.148375
Screening for malignant neoplasms of the skin	14507	57769	0.0111	0.0302	0.7123	0.927545	+-	1.01116	0.147337
Epilepsy	1463	65251	0.0306	0.083	0.7126	0.927545	+-	1.03107	0.147154
Throat pain	499	56264	0.053	0.144	0.7126	0.927545	+-	1.05443	0.147154
Multiple myeloma	422	82553	0.0557	0.1517	0.7135	0.927545	-+	1.05728	0.146606
Lipoprotein disorders	408	81254	0.0535	0.1461	0.7142	0.927545	-+	1.05496	0.14618
Appendicitis	435	86344	-0.0533	0.146	0.715	0.927545	--	0.948096	0.145694
Proteinuria	2217	80996	-0.0244	0.0668	0.7151	0.927545	+-	0.975895	0.145633
Decreased libido	319	38094	0.0636	0.1745	0.7153	0.927545	++	1.06567	0.145512
Neoplasm of uncertain behavior	4178	65080	-0.0182	0.0501	0.716	0.927545	+-	0.981965	0.145087
Other disorders of the kidney and ureters	7752	60181	0.0139	0.0388	0.7195	0.931022	++	1.014	0.142969
Benign neoplasm of other endocrine glands and related structures	962	83511	0.0354	0.099	0.7206	0.931108	+-	1.03603	0.142306
Complication of colostomy or enterostomy	365	71713	-0.0592	0.1659	0.7212	0.931108	-+	0.942518	0.141944
Symptoms of the muscles	911	73937	-0.0348	0.0992	0.7259	0.936115	--	0.965799	0.139123
Retinal detachments and defects	985	72517	-0.0341	0.0978	0.7271	0.936603	-+	0.966475	0.138406
Bladder neck obstruction	575	75320	0.0437	0.1265	0.7296	0.938763	++	1.04467	0.136915
Other diseases of respiratory system, NEC	499	77572	0.0463	0.1354	0.7322	0.939253	+-	1.04739	0.13537
Sialoadenitis	319	79315	0.0576	0.1687	0.7325	0.939253	-+	1.05929	0.135192
Acute pain	8533	65429	-0.0127	0.0373	0.7329	0.939253	--	0.98738	0.134955
Acute reaction to stress	705	40312	0.0382	0.1126	0.734	0.939253	++	1.03894	0.134304
Diseases of sebaceous glands	5895	72263	-0.0142	0.0419	0.7341	0.939253	+-	0.9859	0.134245
Nontoxic nodular goiter	3657	64887	0.018	0.0533	0.7362	0.940468	+-	1.01816	0.133004
Herpes zoster	1863	66582	-0.024	0.0715	0.7367	0.940468	--	0.976286	0.132709
Dermatochalasis	1833	59995	0.0247	0.0741	0.7389	0.940862	+-	1.02501	0.131414
Cyst and pseudocyst of pancreas	728	83076	-0.0382	0.115	0.7399	0.940862	+-	0.96252	0.130827
Subjective visual disturbances	1007	76505	0.0317	0.0963	0.7417	0.940862	+-	1.03221	0.129772
Giant cell arteritis	329	57858	-0.0552	0.1684	0.7432	0.940862	-+	0.946296	0.128894
Acute pharyngitis	4402	59384	-0.016	0.049	0.7446	0.940862	-+	0.984127	0.128077
Depression	13524	40799	0.0104	0.032	0.7447	0.940862	++	1.01045	0.128019
Psychosis	1265	40721	0.0287	0.0883	0.7453	0.940862	-+	1.02912	0.127669
Left bundle branch block	1798	41990	0.0248	0.0764	0.746	0.940862	-+	1.02511	0.127261
Cardiac congenital anomalies	2357	82443	0.0212	0.0656	0.7464	0.940862	++	1.02143	0.127028
Aphasia/speech disturbance	2106	67014	-0.0223	0.0691	0.7469	0.940862	+-	0.977947	0.126738
Malaise and fatigue	25539	48681	0.008	0.0249	0.7478	0.940862	-+	1.00803	0.126215
Nephritis and nephropathy in diseases classified elsewhere	881	60160	-0.0331	0.103	0.748	0.940862	+-	0.967442	0.126098
Asthma with exacerbation	1394	63290	-0.0267	0.0839	0.75	0.940862	-+	0.973653	0.124939
Abnormal posture	306	79762	0.0589	0.1854	0.7508	0.940862	+-	1.06067	0.124476
Sacroiliitis NEC	792	69852	0.0359	0.1141	0.7529	0.940862	++	1.03655	0.123263
Acute periodontitis	468	77011	0.0435	0.1385	0.7534	0.940862	+-	1.04446	0.122974
Scar conditions and fibrosis of skin	2061	71115	-0.0218	0.0697	0.7549	0.940862	--	0.978436	0.122111
Gastritis and duodenitis	2451	72650	-0.0193	0.0618	0.7553	0.940862	-+	0.980885	0.121881
Urinary complications NEC	333	76956	-0.0522	0.1679	0.756	0.940862	--	0.949139	0.121478
Suicidal ideation	539	40130	-0.0426	0.1392	0.7594	0.940862	-+	0.958295	0.119529
Irritable Bowel Syndrome	3246	52099	-0.0173	0.0569	0.7606	0.940862	--	0.982849	0.118844
Genitourinary congenital anomalies	1085	82984	0.0288	0.0948	0.7609	0.940862	+-	1.02922	0.118672
Hypercalcemia	1951	75107	0.0213	0.0703	0.7621	0.940862	+-	1.02153	0.117988
Vascular dementia	385	57072	0.0474	0.1572	0.7627	0.940862	+-	1.04854	0.117646
Abnormal findings on exam of gastrointestinal tract/ abdominal area	430	51631	0.0474	0.1569	0.7627	0.940862	-+	1.04854	0.117646
Nausea and vomiting	12640	65694	0.0093	0.0309	0.7631	0.940862	++	1.00934	0.117419
Other disorders of intestine	4773	68843	0.0141	0.0468	0.7632	0.940862	-+	1.0142	0.117362
Localized superficial swelling, mass, or lump	448	60948	-0.0444	0.1478	0.7636	0.940862	+-	0.956571	0.117134
Functional disorders of bladder	1669	77268	-0.0233	0.0776	0.7641	0.940862	+-	0.976969	0.11685
Allergic rhinitis	10092	56533	0.0103	0.0344	0.7654	0.940862	-+	1.01035	0.116112
Acid-base balance disorder	2569	55997	0.0194	0.0654	0.7667	0.940862	+-	1.01959	0.115375
Other disorders of eyelids	3182	68890	-0.017	0.0575	0.7668	0.940862	+-	0.983144	0.115318
Bursitis disorders	443	56035	-0.0432	0.1464	0.7676	0.940862	-+	0.95772	0.114865
Althete's foot	1032	70198	-0.0274	0.0938	0.7707	0.940862	-+	0.972972	0.113115
Acute osteomyelitis	532	68410	-0.04	0.1374	0.7711	0.940862	-+	0.960789	0.112889
Other endocrine disorders	572	74069	0.039	0.1343	0.7716	0.940862	-+	1.03977	0.112608
Anaphylactic shock NOS	511	61392	0.0392	0.1352	0.7716	0.940862	+-	1.03998	0.112608
Septic shock	1603	78892	0.024	0.0825	0.7716	0.940862	+-	1.02429	0.112608
Adverse drug events and drug allergies	2898	64839	0.0171	0.0591	0.7719	0.940862	+-	1.01725	0.112439
Cardiomegaly	7290	67779	0.0115	0.0397	0.7722	0.940862	+-	1.01157	0.11227
Atrioventricular block, complete	1249	44202	0.0268	0.093	0.7728	0.940862	-+	1.02716	0.111933
Peptic ulcer (excl. esophageal)	2305	81995	-0.0186	0.0645	0.7729	0.940862	-+	0.981572	0.111877
Disturbances in tooth eruption	337	75309	-0.0472	0.1641	0.7736	0.940862	+-	0.953897	0.111484
Family history	316	85949	0.0504	0.176	0.7744	0.940862	++	1.05169	0.111035
Actinic keratosis	8883	61065	-0.0108	0.0378	0.7755	0.940862	+-	0.989258	0.110418
Peripheral retinal degenerations	384	71406	-0.0432	0.1518	0.7759	0.940862	--	0.95772	0.110194
Polyarteritis nodosa and allied conditions	964	63833	0.0284	0.0999	0.7762	0.940862	-+	1.02881	0.110026
Symptoms affecting skin	966	60770	0.0269	0.0951	0.7768	0.940862	++	1.02727	0.109691
Malignant neoplasm of ovary and other uterine adnexa	508	49093	-0.0428	0.152	0.7781	0.940862	-?	0.958103	0.108965
Valvular heart disease/ heart chambers	614	82001	-0.0351	0.1251	0.7789	0.940862	-+	0.965509	0.108518
Abnormal results of function study of pulmonary system	316	70120	-0.0476	0.1698	0.7791	0.940862	+-	0.953515	0.108407
Ulcer of esophagus	377	49800	-0.0424	0.1538	0.7831	0.944692	+-	0.958486	0.106183
Peripheral autonomic neuropathy	406	64816	-0.0407	0.1487	0.7846	0.944864	+-	0.960117	0.105352
Cholecystitis without cholelithiasis	1033	77130	0.0261	0.0956	0.7849	0.944864	+-	1.02644	0.105186
Lipoma	1252	82825	-0.0231	0.0854	0.7863	0.945551	-+	0.977165	0.104412
Other disorders of bone and cartilage	3547	65173	0.0145	0.054	0.7885	0.945937	+-	1.01461	0.103198
Abnormal serum enzyme levels	2159	63654	0.018	0.0675	0.7894	0.945937	-+	1.01816	0.102703
Musculoskeletal symptoms referable to limbs	1457	70917	-0.0217	0.0812	0.7896	0.945937	+-	0.978534	0.102593
Suppurative and unspecified otitis media	1805	74586	-0.0191	0.0721	0.7909	0.945937	-+	0.981081	0.101878
Barrett's esophagus	929	49065	-0.0268	0.1012	0.7912	0.945937	-+	0.973556	0.101714
Corneal opacity	385	72531	0.0416	0.1576	0.7916	0.945937	+-	1.04248	0.101494
Complications of gastrostomy, colostomy and enterostomy	374	72588	-0.0427	0.1661	0.797	0.947726	--	0.958199	0.0985417
Mood disorders	15282	40780	0.0079	0.0306	0.7975	0.947726	++	1.00793	0.0982693
Herpes simplex	1302	66104	-0.0219	0.0855	0.7977	0.947726	+-	0.978338	0.0981604
Stress fracture	336	65549	0.0429	0.1685	0.7989	0.947726	+-	1.04383	0.0975076
Cerebral degeneration, unspecified	365	64621	-0.0419	0.1646	0.799	0.947726	+-	0.958966	0.0974532
Lipoma of skin and subcutaneous tissue	814	82632	-0.027	0.1065	0.8002	0.947726	-+	0.973361	0.0968015
Disorders of the pituitary gland and its hypothalamic control	1090	74415	-0.0237	0.0939	0.8007	0.947726	+-	0.976579	0.0965302
Hyperglyceridemia	1622	42708	0.0197	0.0784	0.8014	0.947726	++	1.0199	0.0961507
Postnasal drip	715	55912	-0.0294	0.118	0.803	0.947726	-+	0.971028	0.0952845
Stomatitis and mucositis	845	79108	0.0274	0.1105	0.8042	0.947726	-+	1.02778	0.0946359
Corneal dystrophy	536	69517	0.032	0.1309	0.8066	0.947726	+-	1.03252	0.0933418
Macular degeneration, wet	592	59754	-0.0308	0.1263	0.8071	0.947726	+-	0.969669	0.0930727
Injury, NOS	1903	81968	-0.0177	0.0727	0.8071	0.947726	--	0.982456	0.0930727
Strabismus (not specified as paralytic)	713	70546	0.0275	0.1133	0.8081	0.947726	+-	1.02788	0.0925349
Hyperosmolality and/or hypernatremia	885	55461	-0.0262	0.108	0.8083	0.947726	+-	0.97414	0.0924274
Osteoarthrosis involving more than one site, but not specified as generalized	770	50939	0.0267	0.1104	0.8087	0.947726	+-	1.02706	0.0922126
Rheumatic disease of the heart valves	3556	66164	0.013	0.0538	0.8088	0.947726	++	1.01308	0.0921589
Syncope and collapse	7170	75601	0.0094	0.0388	0.8094	0.947726	-+	1.00944	0.0918368
Postlaminectomy syndrome	847	59272	0.0266	0.1104	0.8098	0.947726	-+	1.02696	0.0916222
Thrombocytopenia	4830	65199	0.0114	0.0476	0.8113	0.947726	+-	1.01147	0.0908185
Arthropathy associated with other disorders classified elsewhere	325	68174	-0.0417	0.1752	0.812	0.947726	+-	0.959157	0.090444
Other symptoms	610	85337	-0.0301	0.1267	0.8123	0.947726	-+	0.970348	0.0902835
Peripheral enthesopathies and allied syndromes	13826	56264	0.0075	0.0316	0.8125	0.947726	+-	1.00753	0.0901766
Nonspecific abnormal findings in stool contents	1117	65344	0.021	0.0893	0.8143	0.947726	-+	1.02122	0.0892156
Chronic obstructive asthma	873	63137	0.0243	0.1037	0.8147	0.947726	-+	1.0246	0.0890023
Disease of tricuspid valve	1991	66192	0.0163	0.0701	0.8161	0.947726	++	1.01643	0.0882566
Dysthymic disorder	2419	40678	-0.0151	0.0652	0.8164	0.947726	--	0.985013	0.088097
Celiac disease	421	51273	-0.0352	0.1525	0.8176	0.947726	--	0.965412	0.0874591
Purpura and other hemorrhagic conditions	4469	65297	-0.0113	0.049	0.8182	0.947726	+-	0.988764	0.0871405
Obstructive chronic bronchitis	2312	59922	0.0152	0.0663	0.8183	0.947726	-+	1.01532	0.0870874
Malignant neoplasm of bladder	1429	80955	0.0193	0.0845	0.8192	0.947726	++	1.01949	0.0866101
Disorders of diaphragm	354	81467	0.0379	0.1662	0.8197	0.947726	++	1.03863	0.0863451
Paroxysmal supraventricular tachycardia	2090	45002	-0.016	0.0706	0.8208	0.948036	+-	0.984127	0.0857627
Posttraumatic stress disorder	1160	39519	-0.0215	0.0967	0.8238	0.950461	-+	0.978729	0.0841782
Chorioretinal inflammations, scars, and other disorders of choroid	462	71470	-0.0316	0.1427	0.8247	0.950461	+-	0.968894	0.083704
Abnormal results of function study of kidney	388	60214	0.034	0.1542	0.8254	0.950461	++	1.03458	0.0833355
Chronic tonsillitis and adenoiditis	388	54538	-0.0351	0.1617	0.8281	0.952607	--	0.965509	0.0819172
Vertiginous syndromes and other disorders of vestibular system	2194	67838	0.0145	0.0673	0.8293	0.952755	-+	1.01461	0.0812883
Asphyxia and hypoxemia	1708	83401	-0.017	0.0792	0.8299	0.952755	--	0.983144	0.0809742
Parkinson's disease	1098	60595	0.0202	0.095	0.8317	0.953246	+-	1.02041	0.0800333
Poisoning by primarily systemic agents	1323	64529	-0.0189	0.0893	0.832	0.953246	-+	0.981277	0.0798767
Substance addiction and disorders	2938	63916	0.0128	0.061	0.8336	0.953496	++	1.01288	0.0790423
Hemoptysis	1119	85207	0.0196	0.0936	0.8342	0.953496	-+	1.01979	0.0787298
Other tests	31610	49201	0.0048	0.0231	0.8351	0.953496	+-	1.00481	0.0782615
Atrioventricular [AV] block	3145	43835	-0.013	0.0627	0.8362	0.953496	-+	0.987084	0.0776898
Optic neuritis/neuropathy	509	70301	-0.028	0.1356	0.8364	0.953496	+-	0.972388	0.077586
Dyschromia and Vitiligo	2660	66778	0.0123	0.0601	0.8379	0.953641	+-	1.01238	0.0768078
Joint/ligament sprain	1348	69508	0.0177	0.0865	0.8382	0.953641	-+	1.01786	0.0766523
Personal history of diseases of digestive system	362	51763	0.0324	0.16	0.8394	0.954054	-+	1.03293	0.076031
Inflammatory and toxic neuropathy	2529	75759	0.0127	0.0638	0.8419	0.955942	-+	1.01278	0.0747395
Osteoarthrosis, localized, secondary	341	56369	0.0319	0.1657	0.8471	0.958011	+-	1.03241	0.0720653
Subdural hemorrhage (injury)	316	83079	0.0336	0.1751	0.8479	0.958011	+-	1.03417	0.0716554
Stricture/obstruction of ureter	1163	60118	0.0178	0.0929	0.8482	0.958011	+-	1.01796	0.0715017
Melanomas of skin	1892	68326	0.0141	0.074	0.8493	0.958011	-+	1.0142	0.0709389
Urinary calculus	4296	78439	0.0093	0.0488	0.8497	0.958011	+-	1.00934	0.0707344
Pruritus and related conditions	2030	82299	0.0129	0.0684	0.8502	0.958011	-+	1.01298	0.0704789
Paraproteinemia	924	79545	-0.0187	0.1008	0.8525	0.958011	-+	0.981474	0.0693056
Dermatophytosis / Dermatomycosis	4917	70290	-0.0084	0.046	0.8546	0.958011	+-	0.991635	0.0682371
Intervertebral disc disorder with myelopathy	311	59736	0.033	0.1804	0.8549	0.958011	+-	1.03355	0.0680847
Abdominal hernia	8323	71542	0.0067	0.0365	0.8554	0.958011	+-	1.00672	0.0678308
Cancer of mouth	944	83635	0.0196	0.1081	0.8561	0.958011	-+	1.01979	0.0674755
Other cardiac conduction disorders	327	44616	0.0309	0.1707	0.8565	0.958011	-+	1.03138	0.0672726
Second degree AV block	469	43630	0.0259	0.1447	0.8581	0.958011	+-	1.02624	0.0664621
Type 2 diabetes with ophthalmic manifestations	1602	55192	0.0139	0.0779	0.8587	0.958011	+-	1.014	0.0661585
Displacement of intervertebral disc	3303	60783	0.0096	0.0549	0.862	0.958011	+-	1.00965	0.0644927
Other disorders of biliary tract	957	77100	-0.0178	0.1024	0.8624	0.958011	+-	0.982357	0.0642913
Aneurysm of other specified artery	347	63299	0.0286	0.1654	0.8629	0.958011	-+	1.02901	0.0640395
Iron deficiency anemia secondary to blood loss (chronic)	1563	52719	0.0137	0.0799	0.8641	0.958011	-+	1.01379	0.063436
Torsion dystonia	454	65385	-0.0255	0.1493	0.8645	0.958011	+-	0.974822	0.063235
Otitis media and Eustachian tube disorders	3999	74994	-0.0085	0.0502	0.8656	0.958011	-+	0.991536	0.0626828
Colles' fracture	369	68501	0.0267	0.1581	0.866	0.958011	-+	1.02706	0.0624821
Digestive congenital anomalies	357	82596	-0.0263	0.1578	0.8679	0.958011	+-	0.974043	0.0615303
Wheezing	1510	38752	-0.0136	0.0823	0.8689	0.958011	-+	0.986492	0.0610302
Other upper respiratory disease	4202	56299	-0.0082	0.0502	0.8697	0.958011	-+	0.991834	0.0606305
Myalgia and myositis unspecified	6871	75076	-0.0065	0.0394	0.8699	0.958011	+-	0.993521	0.0605307
Paroxysmal tachycardia, unspecified	3841	45091	-0.0089	0.0544	0.87	0.958011	+-	0.991139	0.0604807
Adrenal cortical steroids causing adverse effects in therapeutic use	353	64701	-0.0265	0.1624	0.8703	0.958011	+-	0.973848	0.060331
Keratoderma, acquired	1171	70445	0.0143	0.088	0.8713	0.958011	+-	1.0144	0.0598323
Peritoneal adhesions (postoperative) (postinfection)	630	68812	0.0208	0.129	0.8721	0.958011	-+	1.02102	0.0594337
Acute appendicitis	382	86135	-0.0249	0.1566	0.8736	0.958011	-+	0.975407	0.0586874
Temporomandibular joint disorder, unspecified	357	77523	-0.0257	0.1619	0.8739	0.958011	+-	0.974627	0.0585383
Rotator cuff (capsule) sprain	1449	68691	0.0128	0.0804	0.8739	0.958011	+-	1.01288	0.0585383
Fracture of clavicle or scapula	607	68954	0.0202	0.1278	0.8742	0.958011	-+	1.02041	0.0583892
Sinoatrial node dysfunction (Bradycardia)	2453	44640	-0.011	0.0694	0.8743	0.958011	-+	0.98906	0.0583395
Sleep related movement disorders	1924	60808	-0.0111	0.0708	0.8751	0.958011	+-	0.988961	0.0579423
Frequency of urination and polyuria	6682	57517	0.0065	0.0413	0.8759	0.958011	++	1.00652	0.0575455
Lymphoid leukemia	517	82749	0.0212	0.1382	0.8783	0.958011	-+	1.02143	0.0563571
Adrenal hypofunction	817	74443	0.0172	0.1123	0.8786	0.958011	+-	1.01735	0.0562088
Certain early complications of trauma or procedure	763	85510	0.0177	0.1174	0.8799	0.958011	++	1.01786	0.0555667
Diabetic retinopathy	1703	71273	0.0114	0.0761	0.8804	0.958011	+-	1.01147	0.05532
Abnormal findings examination of lungs	7412	70960	0.0058	0.0387	0.8809	0.958011	-+	1.00582	0.0550734
Cancer of bladder	1357	82460	0.013	0.0866	0.881	0.958011	+-	1.01308	0.0550241
Pervasive developmental disorders	769	80409	0.017	0.1137	0.8812	0.958011	-+	1.01715	0.0549255
Benign neoplasm of brain and other parts of nervous system	771	83810	-0.0168	0.1126	0.8816	0.958011	--	0.98334	0.0547284
Nonspecific abnormal findings on radiological and other examination of skull and head	469	65277	0.0216	0.1455	0.8819	0.958011	-+	1.02183	0.0545807
Respiratory abnormalities	1680	81575	-0.0116	0.0788	0.8824	0.958011	+-	0.988467	0.0543345
Allergy/adverse effect of penicillin	1601	64801	-0.0118	0.0812	0.8843	0.958011	-+	0.988269	0.0534004
Restless legs syndrome	1887	60903	0.0105	0.0723	0.8844	0.958011	+-	1.01056	0.0533513
Effects of other external causes	2158	82007	0.0098	0.068	0.8849	0.958011	+-	1.00985	0.0531058
Nontoxic uninodular goiter	2566	64752	0.0088	0.0619	0.8874	0.959806	+-	1.00884	0.0518806
Chronic pharyngitis and nasopharyngitis	3091	56416	-0.008	0.0572	0.8887	0.960301	+-	0.992032	0.0512448
Abdominal pain	24671	52168	0.0034	0.0248	0.8912	0.960321	+-	1.00341	0.0500248
Influenza	903	63251	0.014	0.1028	0.8914	0.960321	+-	1.0141	0.0499274
Allergic reaction to food	695	61794	-0.0163	0.1211	0.893	0.960321	-+	0.983832	0.0491485
Traumatic arthropathy	325	77983	0.0225	0.1703	0.8949	0.960321	-+	1.02276	0.0482255
Malignant neoplasm of other urinary organs	505	83098	0.019	0.1449	0.8957	0.960321	+-	1.01918	0.0478374
Hemorrhage NOS	397	67317	0.0202	0.1547	0.896	0.960321	+-	1.02041	0.047692
Spinal stenosis of lumbar region	4621	57637	0.0063	0.0485	0.896	0.960321	-+	1.00632	0.047692
Tinnitus	2078	71083	0.0089	0.0686	0.8963	0.960321	+-	1.00894	0.0475466
Acute and subacute necrosis of liver	386	63508	-0.0217	0.1662	0.8963	0.960321	+-	0.978534	0.0475466
Diseases and other conditions of the tongue	407	78888	-0.0189	0.1485	0.8986	0.960583	+-	0.981277	0.0464336
Diplopia and disorders of binocular vision	1086	76626	0.012	0.0944	0.8988	0.960583	+-	1.01207	0.0463369
Specific nonpsychotic mental disorders due to brain damage	833	66993	-0.0132	0.1044	0.8997	0.960583	--	0.986887	0.0459023
Pyelonephritis	1264	58746	0.0111	0.0892	0.9008	0.960583	+-	1.01116	0.0453716
Encounter for long-term (current) use of anticoagulants, antithrombotics, aspirin	1785	53573	0.0097	0.0778	0.901	0.960583	-+	1.00975	0.0452752
Diseases of spleen	399	62618	0.0194	0.1571	0.9016	0.960583	-+	1.01959	0.0449861
Ulceration of the lower GI tract	450	52004	0.0177	0.146	0.9035	0.961556	+-	1.01786	0.0440718
Sleep disorders	9957	61483	-0.0041	0.034	0.9042	0.961556	+-	0.995908	0.0437355
Epiphora	341	68774	-0.0193	0.163	0.9057	0.961862	+-	0.980885	0.0430156
Iatrogenic hypotension	418	66952	0.0175	0.1487	0.9064	0.961862	-+	1.01765	0.0426801
Periapical abscess	624	77519	0.0137	0.1177	0.9072	0.961862	-+	1.01379	0.042297
Pain	7678	65474	-0.0045	0.0387	0.908	0.961862	-+	0.99551	0.0419142
Heart valve replaced	2051	66247	-0.0081	0.0712	0.9094	0.961862	+-	0.991933	0.0412451
Conductive hearing loss	567	71497	-0.0151	0.135	0.9109	0.961862	+-	0.985013	0.0405293
Dermatophytosis	4682	70270	-0.0052	0.0471	0.9122	0.961862	+-	0.994813	0.0399099
Thoracic or lumbosacral neuritis or radiculitis, unspecified	5413	71121	-0.0048	0.0438	0.9127	0.961862	-+	0.995212	0.0396719
Heart failure with preserved EF [Diastolic heart failure]	3740	62020	0.0059	0.0541	0.9134	0.961862	++	1.00592	0.039339
Other intestinal obstruction	2281	52167	-0.0072	0.067	0.9141	0.961862	-+	0.992826	0.0390063
Inguinal hernia	2581	71539	0.0068	0.0632	0.9142	0.961862	+-	1.00682	0.0389588
Diseases of hair and hair follicles	2104	75916	0.0072	0.0676	0.9156	0.961862	++	1.00723	0.0382942
Nonrheumatic mitral valve disorders	6200	66243	-0.0044	0.0421	0.9161	0.961862	+-	0.99561	0.0380571
Diseases of nail, NOS	2268	75294	0.0067	0.0641	0.9163	0.961862	++	1.00672	0.0379623
Secondary hyperparathyroidism (of renal origin)	818	59987	-0.0108	0.1075	0.9201	0.964962	-+	0.989258	0.036165
Gastric ulcer	869	81487	0.0099	0.1028	0.9234	0.967533	-+	1.00995	0.0346101
Cellulitis and abscess of leg, except foot	3142	67879	0.0053	0.0566	0.9252	0.968268	+-	1.00531	0.0337644
Hx of malignant neoplasm of oral cavity and pharynx	622	80940	-0.0125	0.1343	0.9258	0.968268	-+	0.987578	0.0334828
Malignant neoplasm of kidney, except pelvis	1241	83738	0.0083	0.0917	0.928	0.969	-+	1.00833	0.032452
Pleurisy; pleural effusion	9874	57308	-0.0032	0.0357	0.9282	0.969	--	0.996805	0.0323584
Retinal edema	472	70061	0.0125	0.1427	0.93	0.969991	+-	1.01258	0.0315171
Spondylosis with myelopathy	825	59338	-0.0094	0.1088	0.9315	0.970555	-+	0.990644	0.0308171
Intracranial hemorrhage	1440	68717	0.007	0.0839	0.9331	0.970555	+-	1.00702	0.0300718
Delirium dementia and amnestic and other cognitive disorders	3135	65883	0.005	0.0594	0.9334	0.970555	-+	1.00501	0.0299322
Urethral stricture (not specified as infectious)	417	76945	0.0121	0.15	0.9357	0.970555	-+	1.01217	0.0288634
Dyspepsia and other specified disorders of function of stomach	1894	72640	-0.0056	0.07	0.9359	0.970555	-+	0.994416	0.0287706
Poisoning by hormones and synthetic substitutes	475	64694	-0.0112	0.1397	0.9363	0.970555	+-	0.988862	0.028585
Acquired absence of breast	3387	64909	-0.0045	0.0563	0.9365	0.970555	-+	0.99551	0.0284922
Disturbances of sensation of smell and taste	342	73537	0.0124	0.1659	0.9403	0.973289	-+	1.01248	0.0267336
Other dyschromia	3691	66937	-0.0039	0.0525	0.9411	0.973289	+-	0.996108	0.0263642
Squamous cell carcinoma	1818	57493	-0.0055	0.0747	0.9417	0.973289	+-	0.994515	0.0260874
Other acquired musculoskeletal deformity	1701	71863	-0.0053	0.0763	0.9446	0.975242	+-	0.994714	0.0247521
Abnormal involuntary movements	2179	73750	0.0046	0.0676	0.9453	0.975242	-+	1.00461	0.0244303
Nonspecific abnormal findings on radiological and other examination of other intrathoracic organs (echocardiogram, etc)	491	84999	0.0091	0.1367	0.9467	0.975803	+-	1.00914	0.0237876
Sprains and strains	7569	69944	0.0024	0.0379	0.9491	0.977084	-+	1.0024	0.022688
Bipolar	2042	40181	0.0045	0.0736	0.9512	0.977084	-+	1.00451	0.0217282
Personal history of allergy to medicinal agents	2346	64641	0.0041	0.0686	0.9519	0.977084	-+	1.00411	0.0214087
Benign neoplasm of adrenal gland	351	82925	0.0098	0.1638	0.9525	0.977084	-+	1.00985	0.021135
Decreased white blood cell count	2707	62740	0.0037	0.0625	0.9533	0.977084	-+	1.00371	0.0207704
Intracerebral hemorrhage	830	68700	0.0063	0.1095	0.954	0.977084	+-	1.00632	0.0204516
Dry eyes	4846	69949	-0.0027	0.048	0.9544	0.977084	+-	0.997304	0.0202696
Dizziness and giddiness (Light-headedness and vertigo)	10346	68045	0.0019	0.0338	0.9548	0.977084	-+	1.0019	0.0200876
Congenital anomalies of the eye	333	83283	0.0077	0.1578	0.9612	0.982177	-+	1.00773	0.0171862
Urinary obstruction	480	57263	-0.0069	0.1432	0.9615	0.982177	+-	0.993124	0.0170507
Lung disease due to external agents	359	57257	-0.007	0.1624	0.9657	0.984471	-+	0.993024	0.0151578
Corns and callosities	1737	70220	0.0032	0.0739	0.9658	0.984471	++	1.00321	0.0151128
Other disorders of stomach and duodenum	1847	72607	-0.003	0.0733	0.9671	0.984471	+-	0.997004	0.0145286
Agorophobia, social phobia, and panic disorder	1115	40333	0.0039	0.0948	0.9672	0.984471	+-	1.00391	0.0144837
Facial nerve disorders [CN7]	525	70779	0.0053	0.1346	0.9685	0.984915	-+	1.00531	0.0139004
Peripheral or central vertigo	1813	67573	-0.0027	0.0732	0.9702	0.985765	-+	0.997304	0.0131387
Strabismus and other disorders of binocular eye movements	1096	70503	-0.0033	0.0923	0.9712	0.985902	-+	0.996705	0.0126913
Benign neoplasm of respiratory and intrathoracic organs	306	86964	0.0049	0.1801	0.9782	0.992125	-+	1.00491	0.00957234
Curvature of spine	1400	71943	-0.0022	0.083	0.9791	0.992155	+-	0.997802	0.00917295
Temporomandibular joint disorders	686	77363	0.0028	0.1152	0.9808	0.992995	+-	1.0028	0.00841954
Macular degeneration (senile) of retina NOS	1511	61233	-0.0016	0.084	0.9847	0.995203	+-	0.998401	0.00669606
Open wound of foot except toe(s) alone	367	72929	-0.0029	0.1598	0.9855	0.995203	+-	0.997104	0.00634337
Other specified diseases of sebaceous glands	1541	72147	-0.0014	0.0767	0.9856	0.995203	+-	0.998601	0.00629931
Noninfectious disorders of lymphatic channels	1395	85562	-0.0014	0.0853	0.9868	0.995533	-+	0.998601	0.00577086
Sebaceous cyst	3776	72239	-0.0008	0.0512	0.9877	0.99556	+-	0.9992	0.00537495
E. coli	1393	71920	-0.0012	0.0876	0.9889	0.995889	+-	0.998801	0.00484762
Functional digestive disorders	3737	52092	-0.0006	0.0532	0.9904	0.996195	-+	0.9994	0.00418937
Other paralytic syndromes	627	65065	0.0013	0.127	0.9917	0.996195	-+	1.0013	0.00361969
Hammer toe (acquired)	1488	69306	0.0008	0.0805	0.9923	0.996195	-+	1.0008	0.00335701
Spondylosis without myelopathy	9103	58917	-0.0003	0.0362	0.9927	0.996195	-+	0.9997	0.00318198
Cardiac and circulatory congenital anomalies	2289	82323	-0.0004	0.0655	0.995	0.99725	+-	0.9996	0.00217692
Aseptic necrosis of bone	583	65132	0.0007	0.1311	0.9955	0.99725	-+	1.0007	0.00195874
Other disorders of lipoid metabolism	762	81111	0.0003	0.1061	0.9975	0.9978	-+	1.0003	0.0010871
Disorders of plasma protein metabolism	1211	80658	-0.0002	0.0882	0.9978	0.9978	-+	0.9998	0.0009565
